# Supplementary material for: CTAT-LR-fusion: accurate fusion transcript identification from long and short read isoform sequencing at bulk or single cell resolution
Source: bioRxiv. 2024 Feb 28:2024.02.24.581862. Preprint. [Version 1] doi: 10.1101/2024.02.24.581862 (PMC10925146; doi:10.1101/2024.02.24.581862)
Supplement: Supplement 3 [file media-3.tsv]

sample	prog	fusion	breakpoint	num_reads
RT112	LongGF	TACC3--FGFR3	chr4:1739701--chr4:1806934	341
RT112	LongGF	CBX3--C15orf57	chr7:26201744--chr15:40561980	7
RT112	LongGF	MT-ND2--MT-CO1	chrM:5301--chrM:6403	3
RT112	LongGF	NOP14--WHSC1	chr4:2963124--chr4:1945833	3
RT112	LongGF	MT-ND5--MT-ATP8	chrM:13152--chrM:8363	3
RT112	LongGF	MT-ND6--MT-ND5	chrM:14623--chrM:13052	3
RT112	LongGF	MT-CO3--MT-ATP8	chrM:9577--chrM:8363	3
RT112	LongGF	TRIM38--ZNF165	chr6:25985679--chr6:28089474	2
RT112	LongGF	MT-ND4--HIST1H2BF	chrM:11610--chr6:26199931	2
RT112	LongGF	SMG7--HMGN1	chr1:183472649--chr21:39345274	2
RT112	LongGF	PPP6R2--AP3B1	chr22:50372150--chr5:78101026	2
RT112	LongGF	NEK2--C9orf78	chr1:211666631--chr9:129828048	2
RT112	LongGF	TXK--ARHGAP1	chr4:48066988--chr11:46677710	2
RT112	LongGF	CCDC88C--ATP5I	chr14:91272283--chr4:673967	2
RT112	LongGF	LIPA--SLC16A12	chr10:89247650--chr10:89462378	2
RT112	LongGF	SLC25A3--RAB1A	chr12:98595724--chr2:65129983	2
RT112	LongGF	MTFMT--FAHD1	chr15:65002725--chr16:1827921	2
RT112	LongGF	XRCC1--ZNF575	chr19:43544237--chr19:43526625	2
RT112	LongGF	MT-ND1--MT-ND4L	chrM:3304--chrM:10740	2
RT112	LongGF	LYRM2--MALL	chr6:89636800--chr2:110085174	2
RT112	LongGF	SFPQ--CDHR3	chr1:35183350--chr7:105889598	2
RT112	LongGF	PCBP2--MT-ND3	chr12:53452284--chrM:10180	2
RT112	LongGF	HIST1H1E--TMSB4X	chr6:26156743--chrX:12976973	2
RT112	LongGF	HNRNPL--FTH1	chr19:38849764--chr11:61967464	2
RT112	LongGF	NUP43--IL10RB	chr6:149725197--chr21:33283214	2
RT112	LongGF	RPL14--E2F4	chr3:40462048--chr16:67195887	2
RT112	LongGF	XIAP--DNAJC3	chrX:123911638--chr13:95705576	2
RT112	LongGF	SLC39A11--COG1	chr17:72712984--chr17:73193384	2
RT112	LongGF	BNIP2--ANXA2	chr15:59689131--chr15:60364523	2
RT112	LongGF	ARHGDIB--ARL5A	chr12:14950605--chr2:151803222	2
RT112	LongGF	DYNLT1--TAF13	chr6:158641360--chr1:109075016	2
RT112	LongGF	PHLDA1--RPL14	chr12:76031189--chr3:40462038	2
RT112	LongGF	ANKRD12--HELZ	chr18:9256024--chr17:67167508	2
RT112	LongGF	LIAS--TVP23C	chr4:39477465--chr17:15540125	2
RT112	LongGF	SPPL2A--SLC2A6	chr15:50705323--chr9:133471277	2
RT112	LongGF	MOB1A--KIAA1919	chr2:74153909--chr6:111267132	2
RT112	LongGF	WWTR1--TTPAL	chr3:149519874--chr20:44490962	2
RT112	LongGF	NONO--MYO1C	chrX:71300598--chr17:1482956	2
RT112	LongGF	SEC62--KANK2	chr3:169966796--chr19:11195758	2
RT112	LongGF	PSMD7--HIST1H3H	chr16:74305650--chr6:27810532	2
RT112	LongGF	KCTD20--NFS1	chr6:36485463--chr20:35680676	2
RT112	LongGF	MT-CO1--MT-ND1	chrM:6424--chrM:3959	2
RT112	LongGF	GINM1--RAB11A	chr6:149591044--chr15:65890312	2
RT112	LongGF	SET--ATXN7L1	chr9:128691167--chr7:105875811	2
RT112	LongGF	NUDT4--MAFF	chr12:93399602--chr22:38216245	2
RT112	LongGF	PRKCSH--DNMT1	chr19:11450644--chr19:10194819	2
RT112	LongGF	PPARD--NPHP4	chr6:35347151--chr1:5880240	2
RT112	LongGF	ZRSR2--ZRSR1	chrX:15804165--chr5:112891798	2
RT112	LongGF	EPB41L4B--TRAF2	chr9:109279922--chr9:136909993	2
RT112	LongGF	TUSC3--CDC25C	chr8:15748465--chr5:138285842	2
RT112	LongGF	ADAM10--FTH1	chr15:58749569--chr11:61967449	2
RT112	LongGF	FAM213A--CRTAP	chr10:80432331--chr3:33142919	2
RT112	LongGF	LCA5--SLC16A12	chr6:79513713--chr10:89431053	1
RT112	LongGF	CDK4--NAIF1	chr12:57747997--chr9:128062256	1
RT112	LongGF	HNRNPA1--HNRNPA1L2	chr12:54283937--chr13:52643439	1
RT112	LongGF	CD164--CYC1	chr6:109367794--chr8:144096677	1
RT112	LongGF	PPHLN1--CCDC90B	chr12:42441795--chr11:83261363	1
RT112	LongGF	SLC38A2--RPL23A	chr12:46371281--chr17:28722768	1
RT112	LongGF	IAH1--TGFBRAP1	chr2:9489303--chr2:105265458	1
RT112	LongGF	LDHA--ITFG3	chr11:18403762--chr16:254465	1
RT112	LongGF	TIMM17A--ZNF100	chr1:201957796--chr19:21724819	1
RT112	LongGF	DDB2--PPFIBP2	chr11:47237834--chr11:7593224	1
RT112	LongGF	PUM1--NET1	chr1:31059275--chr10:5458282	1
RT112	LongGF	HOOK1--RABGAP1L	chr1:59821855--chr1:174875712	1
RT112	LongGF	CARS2--GLCE	chr13:110705573--chr15:69160758	1
RT112	LongGF	ARHGAP32--C11orf31	chr11:129192082--chr11:57742859	1
RT112	LongGF	APC--C5orf56	chr5:112707884--chr5:132419818	1
RT112	LongGF	TMEM127--UBN2	chr2:96251350--chr7:139302458	1
RT112	LongGF	FLNB--JDP2	chr3:58078815--chr14:75471843	1
RT112	LongGF	MED4--GTF2F2	chr13:48053490--chr13:45136805	1
RT112	LongGF	ITM2B--MPHOSPH8	chr13:48253806--chr13:19633961	1
RT112	LongGF	REV1--SP3	chr2:99462495--chr2:173956234	1
RT112	LongGF	CHST12--RNF149	chr7:2432885--chr2:101271377	1
RT112	LongGF	NUPL2--RNF213	chr7:23187145--chr17:80273237	1
RT112	LongGF	HUS1--DCUN1D2	chr7:47967841--chr13:113456070	1
RT112	LongGF	CALCOCO2--POMZP3	chr17:48841886--chr7:76618614	1
RT112	LongGF	SRSF1--HIGD2A	chr17:58006341--chr5:176389576	1
RT112	LongGF	DYNC1LI2--TRRAP	chr16:66732504--chr7:98881259	1
RT112	LongGF	GLUL--RABL6	chr1:182387260--chr9:136840814	1
RT112	LongGF	DHX9--ACTL6A	chr1:182879988--chr3:179572529	1
RT112	LongGF	DHX9--GALNT2	chr1:182839547--chr1:230067407	1
RT112	LongGF	RC3H1--BBS1	chr1:173931476--chr11:66511379	1
RT112	LongGF	MRPL44--PRPSAP1	chr2:223967254--chr17:76310054	1
RT112	LongGF	COX5B--RPL13	chr2:97647111--chr16:89561586	1
RT112	LongGF	COX5B--SACM1L	chr2:97647064--chr3:45705210	1
RT112	LongGF	CHD1L--C3orf17	chr1:147295430--chr3:113013267	1
RT112	LongGF	LLGL1--COG7	chr17:18244499--chr16:23453111	1
RT112	LongGF	RHPN2--RBAK-RBAKDN	chr19:32978899--chr7:5017797	1
RT112	LongGF	LGALS3--IL18BP	chr14:55138342--chr11:72003117	1
RT112	LongGF	LRRC41--SRSF2	chr1:46297551--chr17:76734563	1
RT112	LongGF	PPARG--FGD5	chr3:12312454--chr3:14924098	1
RT112	LongGF	RBM39--ANAPC7	chr20:35732135--chr12:110387737	1
RT112	LongGF	LRRC47--SPIDR	chr1:3780681--chr8:47425964	1
RT112	LongGF	ZNF426--ITGB3BP	chr19:9536207--chr1:63454968	1
RT112	LongGF	ZNF331--DVL3	chr19:53580117--chr3:184171103	1
RT112	LongGF	FBP2--CHCHD7	chr9:94559151--chr8:56214594	1
RT112	LongGF	UBA1--CRYZL1	chrX:47212788--chr21:33631492	1
RT112	LongGF	PPIL4--ZUFSP	chr6:149521058--chr6:116635881	1
RT112	LongGF	PPARG--SFXN4	chr3:12392612--chr10:119162338	1
RT112	LongGF	ATP6V1E1--RPUSD4	chr22:17598269--chr11:126209537	1
RT112	LongGF	SH3BP5--LSM3	chr3:15330502--chr3:14183929	1
RT112	LongGF	HACL1--TBC1D5	chr3:15601089--chr3:17258591	1
RT112	LongGF	NDUFA2--LRRC1	chr5:140645527--chr6:53923806	1
RT112	LongGF	UBE2D2--NAA20	chr5:139614751--chr20:20022479	1
RT112	LongGF	WDR44--MARCH7	chrX:118441524--chr2:159767530	1
RT112	LongGF	PIK3C2B--TERF1	chr1:204459108--chr8:73046750	1
RT112	LongGF	STARD13--TEX10	chr13:33205818--chr9:100321770	1
RT112	LongGF	MORC4--RNF128	chrX:106993362--chrX:106694411	1
RT112	LongGF	MACROD1--CKAP5	chr11:64151226--chr11:46762193	1
RT112	LongGF	PTPRA--UBOX5	chr20:2986760--chr20:3159760	1
RT112	LongGF	C12orf29--ITM2B	chr12:88040194--chr13:48258140	1
RT112	LongGF	LARS--MRPL1	chr5:146113161--chr4:77863549	1
RT112	LongGF	HSD17B4--TMEM161B	chr5:119506816--chr5:88268719	1
RT112	LongGF	MED6--ZNF544	chr14:70584659--chr19:58247495	1
RT112	LongGF	ITGB4--CCDC57	chr17:75721611--chr17:82101866	1
RT112	LongGF	SLX1A--SPNS1	chr16:30194504--chr16:28977213	1
RT112	LongGF	TRIM5--TMEM241	chr11:5663968--chr18:23437822	1
RT112	LongGF	PTCD3--CLOCK	chr2:86108365--chr4:55438318	1
RT112	LongGF	GRSF1--CDC123	chr4:70820862--chr10:12249609	1
RT112	LongGF	ITGB4--MEGF6	chr17:75754571--chr1:3501795	1
RT112	LongGF	KAT7--LRRC69	chr17:49809182--chr8:91102733	1
RT112	LongGF	WBP2--ATP6V0E2	chr17:75846709--chr7:149880564	1
RT112	LongGF	H3F3B--GNB2L1	chr17:75779131--chr5:181238221	1
RT112	LongGF	ERAL1--ZCCHC10	chr17:28856581--chr5:133019203	1
RT112	LongGF	VPS4A--SS18L1	chr16:69325568--chr20:62180660	1
RT112	LongGF	CPNE2--SIPA1L1	chr16:57110898--chr14:71512844	1
RT112	LongGF	NCOA2--SPIDR	chr8:70403698--chr8:47595809	1
RT112	LongGF	IGF1R--RUNX1	chr15:98949433--chr21:34823522	1
RT112	LongGF	PML--TRIM66	chr15:73998254--chr11:8615873	1
RT112	LongGF	LINS--CIAO1	chr15:100574460--chr2:96267336	1
RT112	LongGF	PCSK6--SMIM12	chr15:101346452--chr1:34853745	1
RT112	LongGF	FTO--WDYHV1	chr16:54114069--chr8:123448082	1
RT112	LongGF	UQCRC2--USP53	chr16:21960876--chr4:119221362	1
RT112	LongGF	TSPAN3--COPG1	chr15:77046928--chr3:129267098	1
RT112	LongGF	GCSH--GALT	chr16:81090640--chr9:34649484	1
RT112	LongGF	MBTPS1--TCTEX1D2	chr16:84102106--chr3:196306942	1
RT112	LongGF	NCOR1--ADORA2B	chr17:16215359--chr17:15974677	1
RT112	LongGF	NPEPPS--XPC	chr17:47619736--chr3:14164812	1
RT112	LongGF	NPEPPS--IFNAR2	chr17:47619734--chr21:33245073	1
RT112	LongGF	TP53--MAFF	chr17:7668630--chr22:38213852	1
RT112	LongGF	NUPL1--DTX3L	chr13:25340855--chr3:122571966	1
RT112	LongGF	NABP2--RP11-514P8.6	chr12:56229617--chr7:102638713	1
RT112	LongGF	TP53--GATC	chr17:7668578--chr12:120460715	1
RT112	LongGF	MBNL2--SNX2	chr13:97222530--chr5:122817277	1
RT112	LongGF	CUL4A--DONSON	chr13:113219047--chr21:33581499	1
RT112	LongGF	C14orf79--FAM91A1	chr14:104991081--chr8:123769684	1
RT112	LongGF	SERF2--CEP131	chr15:43793934--chr17:81199772	1
RT112	LongGF	SLC44A3--ALG14	chr1:94837709--chr1:95072762	1
RT112	LongGF	MPC2--METTL6	chr1:167917408--chr3:15414678	1
RT112	LongGF	USP21--TIAM1	chr1:161164219--chr21:31339241	1
RT112	LongGF	USP21--DDIT4	chr1:161165500--chr10:72274287	1
RT112	LongGF	XPR1--C7orf55	chr1:180880183--chr7:139345672	1
RT112	LongGF	CERS2--ENSA	chr1:150969091--chr1:150627465	1
RT112	LongGF	SMYD2--UBL5	chr1:214334197--chr19:9828063	1
RT112	LongGF	CSNK1D--ANXA8L1	chr17:82249585--chr10:46379886	1
RT112	LongGF	WDR45B--GPATCH8	chr17:82643947--chr17:44474904	1
RT112	LongGF	FAM134C--RPS23	chr17:42581643--chr5:82274288	1
RT112	LongGF	MVB12A--RUSC1	chr19:17420634--chr1:155326573	1
RT112	LongGF	URB1--SGCB	chr21:32314201--chr4:52021677	1
RT112	LongGF	RPL13A--EIF3K	chr19:49491086--chr19:38619256	1
RT112	LongGF	UACA--BTBD16	chr15:70684447--chr10:122307307	1
RT112	LongGF	ARHGEF39--PRKX	chr9:35661789--chrX:3610322	1
RT112	LongGF	LRRC1--DST	chr6:53842107--chr6:56735217	1
RT112	LongGF	HMGA1--HDGF	chr6:34245031--chr1:156742286	1
RT112	LongGF	HMGA1--C6orf1	chr6:34243520--chr6:34247492	1
RT112	LongGF	CREBZF--CHD2	chr11:85663602--chr15:92901298	1
RT112	LongGF	PPP2R1B--GPR56	chr11:111740261--chr16:57619881	1
RT112	LongGF	SLTM--PLCB3	chr15:58912562--chr11:64267184	1
RT112	LongGF	THBS1--FSIP1	chr15:39594097--chr15:39600842	1
RT112	LongGF	PREB--SPINT2	chr2:27133530--chr19:38264695	1
RT112	LongGF	LRPPRC--MPHOSPH8	chr2:43982236--chr13:19671203	1
RT112	LongGF	LRPPRC--ATF6B	chr2:43889869--chr6:32121316	1
RT112	LongGF	DTNB--PGAM5	chr2:25580783--chr12:132722511	1
RT112	LongGF	ACTR1A--ARL3	chr10:102502599--chr10:102689942	1
RT112	LongGF	MYOF--CLTC	chr10:93306962--chr17:59694019	1
RT112	LongGF	RPS6KC1--NOTCH2NL	chr1:213104453--chr1:146156137	1
RT112	LongGF	MYOF--ZNF841	chr10:93340238--chr19:52095572	1
RT112	LongGF	ARPC5L--ZNF703	chr9:124869362--chr8:37698422	1
RT112	LongGF	ARPC5L--HIST1H2AL	chr9:124873741--chr6:27865580	1
RT112	LongGF	DERL1--C19orf33	chr8:123030668--chr19:38304984	1
RT112	LongGF	MAPK8IP3--TRMT61A	chr16:1706328--chr14:103529210	1
RT112	LongGF	AMIGO2--ITGB1	chr12:47078048--chr10:32901558	1
RT112	LongGF	SCAF11--GHITM	chr12:45927257--chr10:84141582	1
RT112	LongGF	LLPH--STAP2	chr12:66123806--chr19:4324884	1
RT112	LongGF	HNRNPD--ZNF443	chr4:82354153--chr19:12431574	1
RT112	LongGF	BTBD16--RBPJ	chr10:122291193--chr4:26362435	1
RT112	LongGF	GPR87--RPL41	chr3:151294903--chr12:56117720	1
RT112	LongGF	RPS24--TMX1	chr10:78037206--chr14:51254445	1
RT112	LongGF	SSB--CCDC125	chr2:169811862--chr5:69320234	1
RT112	LongGF	NAB1--INPP1	chr2:190659155--chr2:190343962	1
RT112	LongGF	IDH1--RPE	chr2:208245425--chr2:210016640	1
RT112	LongGF	FAM117B--NBEAL1	chr2:202726362--chr2:203041760	1
RT112	LongGF	ITGAV--PEG10	chr2:186666703--chr7:94663597	1
RT112	LongGF	SENP7--TRMT10C	chr3:101417790--chr3:101562003	1
RT112	LongGF	PARP9--CSNK1G1	chr3:122535125--chr15:64168685	1
RT112	LongGF	MTIF3--NARS	chr13:27440175--chr18:57607470	1
RT112	LongGF	KIAA1191--GM2A	chr5:176347548--chr5:151268307	1
RT112	LongGF	COPA--P2RY2	chr1:160289866--chr11:73236349	1
RT112	LongGF	RPL21--TPM1	chr13:27254653--chr15:63064689	1
RT112	LongGF	ANXA11--SCAI	chr10:80155287--chr9:124949115	1
RT112	LongGF	NAA50--SGK223	chr3:113746072--chr8:8318795	1
RT112	LongGF	CCDC53--SLC33A1	chr12:102013199--chr3:155853221	1
RT112	LongGF	CHRNA2--FASN	chr8:27462055--chr17:82079034	1
RT112	LongGF	ZNF706--MDFIC	chr8:101200034--chr7:115016632	1
RT112	LongGF	SLC35B1--LOXL1	chr17:49701293--chr15:73951885	1
RT112	LongGF	PSPC1--GNL2	chr13:19730238--chr1:37576555	1
RT112	LongGF	NAA50--DSN1	chr3:113717192--chr20:36758580	1
RT112	LongGF	DESI2--TSEN15	chr1:244686593--chr1:184054862	1
RT112	LongGF	GJB6--FAM72C	chr13:20229741--chr1:143971831	1
RT112	LongGF	TBC1D15--CTF1	chr12:71872168--chr16:30903363	1
RT112	LongGF	ZCCHC17--SPOCD1	chr1:31298295--chr1:31794597	1
RT112	LongGF	ZCCHC17--TMEM69	chr1:31339047--chr1:45693203	1
RT112	LongGF	DCAF10--C8orf76	chr9:37864574--chr8:123241238	1
RT112	LongGF	SMU1--ZNF652	chr9:33071863--chr17:49295677	1
RT112	LongGF	SLC25A51--SFT2D2	chr9:37888384--chr1:168248452	1
RT112	LongGF	DCAF10--CHMP1B	chr9:37861737--chr18:11854109	1
RT112	LongGF	CISD1--ANK3	chr10:58277106--chr10:60733258	1
RT112	LongGF	SLC25A16--TULP4	chr10:68481279--chr6:158509173	1
RT112	LongGF	IFT81--ATP2A2	chr12:110127506--chr12:110346968	1
RT112	LongGF	DDX54--KANSL1L	chr12:113185275--chr2:210154612	1
RT112	LongGF	DDX54--IQCD	chr12:113185276--chr12:113207843	1
RT112	LongGF	ACOT9--ORAOV1	chrX:23703984--chr11:69667894	1
RT112	LongGF	GIPC1--MMADHC	chr19:14480631--chr2:149587730	1
RT112	LongGF	ARL1--DEPDC4	chr12:101396398--chr12:100221793	1
RT112	LongGF	RPL5--C17orf49	chr1:92834816--chr17:7017386	1
RT112	LongGF	ODF2L--GAN	chr1:86386683--chr16:81383510	1
RT112	LongGF	CCDC18--CDC123	chr1:93180052--chr10:12246148	1
RT112	LongGF	ZNF430--ZNF468	chr19:21059447--chr19:52849168	1
RT112	LongGF	MYL12B--PTPN2	chr18:3272882--chr18:12884072	1
RT112	LongGF	CCNI--SACM1L	chr4:77066406--chr3:45705211	1
RT112	LongGF	MED28--PREPL	chr4:17619917--chr2:44319067	1
RT112	LongGF	GLE1--PMF1	chr9:128509065--chr1:156213175	1
RT112	LongGF	RAB14--ARNT	chr9:121187019--chr1:150858348	1
RT112	LongGF	RAB14--CBWD7	chr9:121201638--chr9:41133744	1
RT112	LongGF	PHF19--KRAS	chr9:120855837--chr12:25207965	1
RT112	LongGF	PHF19--RPL11	chr9:120874589--chr1:23693823	1
RT112	LongGF	NEK6--PSMB7	chr9:124313985--chr9:124356916	1
RT112	LongGF	CFH--UCHL5	chr1:196652177--chr1:193023947	1
RT112	LongGF	RSRP1--ZBTB8A	chr1:25242711--chr1:32553539	1
RT112	LongGF	SLC35A3--CARHSP1	chr1:100023899--chr16:8854074	1
RT112	LongGF	STMN1--ZFYVE9	chr1:25901683--chr1:52142402	1
RT112	LongGF	NENF--WASF2	chr1:212442562--chr1:27489984	1
RT112	LongGF	CD3EAP--ISG20L2	chr19:45410464--chr1:156727203	1
RT112	LongGF	NEK6--PCMTD1	chr9:124302053--chr8:51820719	1
RT112	LongGF	MESDC2--SPATA5	chr15:80976026--chr4:122923279	1
RT112	LongGF	RCN2--CLTC	chr15:76943847--chr17:59680954	1
RT112	LongGF	RCN2--SERBP1	chr15:76949581--chr1:67409020	1
RT112	LongGF	TTR--PTPRM	chr18:31592894--chr18:8343520	1
RT112	LongGF	CA14--ATP6V0A2	chr1:150264495--chr12:123761168	1
RT112	LongGF	HMGN3--PHF3	chr6:79214971--chr6:63679997	1
RT112	LongGF	PHF3--MECP2	chr6:63636082--chrX:154097654	1
RT112	LongGF	FBXL5--RAB28	chr4:15655203--chr4:13381595	1
RT112	LongGF	ENY2--ODF2L	chr8:109339389--chr1:86384802	1
RT112	LongGF	GOT1--DNAJB9	chr10:99398474--chr7:108569588	1
RT112	LongGF	GOT1--RBM4	chr10:99405754--chr11:66665853	1
RT112	LongGF	KANSL1--ARL17A	chr17:46094557--chr17:46570870	1
RT112	LongGF	KANSL1--LRRC37A2	chr17:46223670--chr17:46548309	1
RT112	LongGF	PANK3--RNF135	chr5:168555376--chr17:30999369	1
RT112	LongGF	PCMT1--PIGX	chr6:149771160--chr3:196713123	1
RT112	LongGF	CYSTM1--CCDC14	chr5:140194445--chr3:123955840	1
RT112	LongGF	CENPL--DHFR	chr1:173799970--chr5:80629129	1
RT112	LongGF	WDR11--RBM17	chr10:120906773--chr10:6101386	1
RT112	LongGF	MTRF1--ELF1	chr13:41234008--chr13:41060833	1
RT112	LongGF	HSPH1--DNAJC19	chr13:31143924--chr3:180985925	1
RT112	LongGF	SERP1--SMN1	chr3:150546127--chr5:70942441	1
RT112	LongGF	KDSR--ADAM9	chr18:63362868--chr8:39025885	1
RT112	LongGF	C19orf25--LIN52	chr19:1475438--chr14:74200155	1
RT112	LongGF	FCF1--EIF3F	chr14:74732765--chr11:7993000	1
RT112	LongGF	IFT43--SIPA1L1	chr14:75988883--chr14:71321530	1
RT112	LongGF	DNAL1--UBB	chr14:73671598--chr17:16381900	1
RT112	LongGF	SLIRP--PARP2	chr14:77715770--chr14:20354247	1
RT112	LongGF	SLIRP--UQCRH	chr14:77715880--chr1:46316549	1
RT112	LongGF	ZC3H13--SLC39A10	chr13:45975665--chr2:195680730	1
RT112	LongGF	ATL2--WBP1	chr2:38343267--chr2:74459640	1
RT112	LongGF	BCL11A--PEX13	chr2:60452673--chr2:61017852	1
RT112	LongGF	IFIT3--ZNF681	chr10:89340444--chr19:23741633	1
RT112	LongGF	CNNM1--MARCH6	chr10:99392868--chr5:10394140	1
RT112	LongGF	MXI1--FKBP9	chr10:110228186--chr7:32988651	1
RT112	LongGF	AVPI1--ANXA11	chr10:97679917--chr10:80205342	1
RT112	LongGF	MPST--PCNT	chr22:37019871--chr21:46435902	1
RT112	LongGF	APOL2--FAHD1	chr22:36227053--chr16:1827943	1
RT112	LongGF	SPECC1--SNX14	chr17:20306081--chr6:85526237	1
RT112	LongGF	LSM8--RXRB	chr7:118184253--chr6:33196035	1
RT112	LongGF	EIF2AK4--ZNF286A	chr15:40035193--chr17:15718199	1
RT112	LongGF	EIF2AK4--PDCD6	chr15:40035201--chr5:275094	1
RT112	LongGF	ICE2--PRPF4	chr15:60422265--chr9:113276608	1
RT112	LongGF	STYXL1--MTHFS	chr7:76047808--chr15:79889355	1
RT112	LongGF	CLN6--RTF1	chr15:68218534--chr15:41438310	1
RT112	LongGF	CLN6--GPBP1L1	chr15:68218535--chr1:45655319	1
RT112	LongGF	PSMA1--CAPN2	chr11:14510865--chr1:223759267	1
RT112	LongGF	PSMA1--UBL5	chr11:14513642--chr19:9828409	1
RT112	LongGF	SIX1--CTNNBIP1	chr14:60649263--chr1:9910142	1
RT112	LongGF	IDUA--FAM173B	chr4:987950--chr5:10235263	1
RT112	LongGF	EMC1--DHRS3	chr1:19251414--chr1:12580666	1
RT112	LongGF	SLC35E1--ZNF709	chr19:16552539--chr19:12464916	1
RT112	LongGF	UQCR11--POLR1D	chr19:1597394--chr13:27666901	1
RT112	LongGF	SMARCA4--HDGFRP2	chr19:11061783--chr19:4488828	1
RT112	LongGF	METTL25--ANXA1	chr12:82430890--chr9:73165208	1
RT112	LongGF	AKAP9--YJEFN3	chr7:91995623--chr19:19534304	1
RT112	LongGF	PTPN12--MDM4	chr7:77636571--chr1:204550127	1
RT112	LongGF	ARPC1B--MTX3	chr7:99376028--chr5:79988546	1
RT112	LongGF	SSBP4--CREBZF	chr19:18433738--chr11:85663640	1
RT112	LongGF	OSBPL2--SAMD8	chr20:62295156--chr10:75180354	1
RT112	LongGF	ADRM1--ASCL2	chr20:62307593--chr11:2269732	1
RT112	LongGF	ADRM1--H2AFX	chr20:62307701--chr11:119094949	1
RT112	LongGF	UBE2M--C4orf48	chr19:58558390--chr4:2042380	1
RT112	LongGF	TRIM28--UBQLN2	chr19:58547594--chrX:56563744	1
RT112	LongGF	HEATR5A--C7orf73	chr14:31292633--chr7:135674263	1
RT112	LongGF	SERGEF--APIP	chr11:17878244--chr11:34895007	1
RT112	LongGF	PHF20L1--TMEM67	chr8:132811043--chr8:93758577	1
RT112	LongGF	PHF20L1--RPL23A	chr8:132777827--chr17:28722742	1
RT112	LongGF	LRRC6--RELL1	chr8:132625454--chr4:37686199	1
RT112	LongGF	ILF3--CHD9	chr19:10687403--chr16:53131059	1
RT112	LongGF	SLC44A2--ZNF296	chr19:10625471--chr19:45076322	1
RT112	LongGF	PARP2--DDX47	chr14:20353070--chr12:12826608	1
RT112	LongGF	TRAP1--ZNF440	chr16:3666118--chr19:11814450	1
RT112	LongGF	REEP5--CD2AP	chr5:112878038--chr6:47624696	1
RT112	LongGF	NXNL2--UBQLN1	chr9:88583995--chr9:83707499	1
RT112	LongGF	LDLR--QTRTD1	chr19:11105379--chr3:114087602	1
RT112	LongGF	THEM6--TRNAU1AP	chr8:142728969--chr1:28566724	1
RT112	LongGF	RPL36--LUM	chr19:5691335--chr12:91108771	1
RT112	LongGF	ATP8B3--PDIA3	chr19:1799226--chr15:43748229	1
RT112	LongGF	GTPBP3--SMYD4	chr19:17342515--chr17:1800109	1
RT112	LongGF	SLC27A1--LIN52	chr19:17504951--chr14:74200342	1
RT112	LongGF	PIGT--RPS9	chr20:45419590--chr19:54207387	1
RT112	LongGF	VAPB--NDUFS4	chr20:58418363--chr5:53658549	1
RT112	LongGF	ATP5E--PPAP2C	chr20:59028822--chr19:287558	1
RT112	LongGF	ATP5E--ATP5EP2	chr20:59028804--chr13:27945448	1
RT112	LongGF	PEPD--PRRC2A	chr19:33391419--chr6:31632962	1
RT112	LongGF	USP9X--AL358852.1	chrX:41224739--chr6:149717845	1
RT112	LongGF	PRICKLE4--NOC2L	chr6:41789003--chr1:958586	1
RT112	LongGF	RPS10--SRP19	chr6:34417459--chr5:112867405	1
RT112	LongGF	GLO1--CMTR1	chr6:38677384--chr6:37463011	1
RT112	LongGF	OPTN--RSU1	chr10:13122930--chr10:16591180	1
RT112	LongGF	SPATS2--ICE2	chr12:49527186--chr15:60453221	1
RT112	LongGF	CDK2--PRR13	chr12:55966969--chr12:53443481	1
RT112	LongGF	SMUG1--MRPS18B	chr12:54180792--chr6:30625604	1
RT112	LongGF	TUBA1B--UQCR10	chr12:49128152--chr22:29769739	1
RT112	LongGF	STIL--DPP9	chr1:47251489--chr19:4675818	1
RT112	LongGF	STIL--CTSS	chr1:47250555--chr1:150732907	1
RT112	LongGF	BAZ2B--PDK1	chr2:159434453--chr2:172597384	1
RT112	LongGF	LPGAT1--SP110	chr1:211746275--chr2:230176611	1
RT112	LongGF	PLA2G12A--POMK	chr4:109712709--chr8:43123190	1
RT112	LongGF	B9D2--RBM17	chr19:41363957--chr10:6114045	1
RT112	LongGF	MXD4--EML2	chr4:2250489--chr19:45626751	1
RT112	LongGF	FAM210B--MRPL42	chr20:56365261--chr12:93503596	1
RT112	LongGF	SDC4--IRX3	chr20:45326310--chr16:54284900	1
RT112	LongGF	NCOA3--DAD1	chr20:47651203--chr14:22565096	1
RT112	LongGF	RRBP1--LAMA5	chr20:17659080--chr20:62346576	1
RT112	LongGF	MBOAT7--CTSB	chr19:54174434--chr8:11847046	1
RT112	LongGF	INSIG2--BUB1	chr2:118096801--chr2:110642235	1
RT112	LongGF	POLR1B--CKAP2L	chr2:112542670--chr2:112742771	1
RT112	LongGF	CCDC93--RPL35	chr2:117931022--chr9:124861556	1
RT112	LongGF	SNRPD2--CNBP	chr19:45688567--chr3:129183774	1
RT112	LongGF	SNRPD2--GNB2L1	chr19:45687710--chr5:181242205	1
RT112	LongGF	CENPB--MICALCL	chr20:3785261--chr11:12327204	1
RT112	LongGF	SNRPB--NDUFB9	chr20:2465724--chr8:124549775	1
RT112	LongGF	ARMCX5--PATL1	chrX:102599779--chr11:59637448	1
RT112	LongGF	ID1--GPS2	chr20:31605720--chr17:7312807	1
RT112	LongGF	DYNLRB1--RP9	chr20:34526267--chr7:33109219	1
RT112	LongGF	EIF2S2--PAK4	chr20:34105545--chr19:39125918	1
RT112	LongGF	EIF2S2--DCUN1D3	chr20:34105426--chr16:20860280	1
RT112	LongGF	BCL2L12--MCCC2	chr19:49670873--chr5:71657691	1
RT112	LongGF	BCL2L12--GLYR1	chr19:49673695--chr16:4822873	1
RT112	LongGF	RUNX2--ACTG1	chr6:45422531--chr17:81510221	1
RT112	LongGF	RAB13--S100A16	chr1:153981964--chr1:153608122	1
RT112	LongGF	EMC3--PPHLN1	chr3:9963799--chr12:42441767	1
RT112	LongGF	BBS2--SPG7	chr16:56501026--chr16:89513036	1
RT112	LongGF	TM9SF2--PCCA	chr13:99501780--chr13:100425630	1
RT112	LongGF	NDUFA1--TMED10	chrX:119873300--chr14:75176453	1
RT112	LongGF	MRPS7--NR1D2	chr17:75263438--chr3:23962450	1
RT112	LongGF	NUP85--HN1	chr17:75218305--chr17:75136250	1
RT112	LongGF	GTF3C4--IFT22	chr9:132690322--chr7:101315760	1
RT112	LongGF	GTF3C4--MEAF6	chr9:132680714--chr1:37494253	1
RT112	LongGF	DNAJC21--CEP95	chr5:34956044--chr17:64506960	1
RT112	LongGF	STX18--FABP4	chr4:4459438--chr8:81480467	1
RT112	LongGF	STX18--CUX1	chr4:4471661--chr7:102255138	1
RT112	LongGF	SEPT2--BOP1	chr2:241335163--chr8:144263294	1
RT112	LongGF	UBE2V2--SKIDA1	chr8:48043115--chr10:21513966	1
RT112	LongGF	ZBTB43--STYX	chr9:126837103--chr14:52771531	1
RT112	LongGF	CRADD--ZNF431	chr12:93679072--chr19:21189862	1
RT112	LongGF	METTL15--LDLRAD3	chr11:28330393--chr11:36098461	1
RT112	LongGF	C15orf40--SOCS4	chr15:83005598--chr14:55048198	1
RT112	LongGF	C15orf40--ZKSCAN3	chr15:83005578--chr6:28368262	1
RT112	LongGF	BUB1--SRGAP2	chr2:110642236--chr1:206206038	1
RT112	LongGF	AGPAT2--KIAA0232	chr9:136677559--chr4:6782840	1
RT112	LongGF	DCXR--PIM3	chr17:82036947--chr22:49962746	1
RT112	LongGF	SLC3A2--METTL12	chr11:62882906--chr11:62665946	1
RT112	LongGF	PSCA--QTRT1	chr8:142681433--chr19:10712160	1
RT112	LongGF	CHAF1A--YBEY	chr19:4410438--chr21:46297229	1
RT112	LongGF	CDK2AP2--BET1L	chr11:67508194--chr11:203183	1
RT112	LongGF	DDB1--CD2BP2	chr11:61313945--chr16:30353537	1
RT112	LongGF	RPSA--MAGEF1	chr3:39408637--chr3:184711649	1
RT112	LongGF	COPS6--BPTF	chr7:100088999--chr17:67825784	1
RT112	LongGF	COPS6--PPP1R26	chr7:100091776--chr9:135485875	1
RT112	LongGF	ANKS3--DPY19L1	chr16:4733099--chr7:34929276	1
RT112	LongGF	HOOK3--C3orf62	chr8:43028252--chr3:49270609	1
RT112	LongGF	POLR2J3--RPS29	chr7:102569875--chr14:49576711	1
RT112	LongGF	THAP11--PIK3R4	chr16:67842421--chr3:130703888	1
RT112	LongGF	HIST1H1E--RPS9	chr6:26156809--chr19:54207489	1
RT112	LongGF	ARF4--SEC22B	chr3:57584004--chr1:120163329	1
RT112	LongGF	BSG--TMED9	chr19:581525--chr5:177592300	1
RT112	LongGF	C11orf24--EFCAB7	chr11:68261726--chr1:63534216	1
RT112	LongGF	MFN1--GFPT1	chr3:179394678--chr2:69342158	1
RT112	LongGF	SHCBP1--TRIM59	chr16:46599854--chr3:160436565	1
RT112	LongGF	ZDHHC16--SAMD12	chr10:97456934--chr8:118197224	1
RT112	LongGF	CEBPB--PUF60	chr20:50191166--chr8:143824361	1
RT112	LongGF	SUCLG2--MITF	chr3:67375860--chr3:69739701	1
RT112	LongGF	RAD9A--CMC4	chr11:67321332--chrX:155070916	1
RT112	LongGF	CFL1--ZFP36L1	chr11:65855054--chr14:68789459	1
RT112	LongGF	CES2--ZNF28	chr16:66944687--chr19:52805228	1
RT112	LongGF	DHCR7--DPP3	chr11:71447608--chr11:66509076	1
RT112	LongGF	NANP--HIST4H4	chr20:25614797--chr12:14770492	1
RT112	LongGF	GUSB--VKORC1L1	chr7:65961064--chr7:65873564	1
RT112	LongGF	TMEM192--ACER2	chr4:165078847--chr9:19435062	1
RT112	LongGF	SLC16A5--SUMO2	chr17:75098031--chr17:75182812	1
RT112	LongGF	TRAPPC9--PTK2	chr8:139988835--chr8:141001124	1
RT112	LongGF	FAM161A--RSRC1	chr2:61836090--chr3:158354907	1
RT112	LongGF	SEMA3E--COL28A1	chr7:83648426--chr7:7452388	1
RT112	LongGF	KRT8--FAM83H	chr12:52949576--chr8:143725299	1
RT112	LongGF	RALGAPB--MARCH5	chr20:38577719--chr10:92351893	1
RT112	LongGF	PA2G4--CNPY2	chr12:56112820--chr12:56314849	1
RT112	LongGF	NUDCD2--ZFP36L1	chr5:163459972--chr14:68790393	1
RT112	LongGF	INTS1--SMN1	chr7:1486720--chr5:70925082	1
RT112	LongGF	SNAPC3--TMEM126A	chr9:15447871--chr11:85654532	1
RT112	LongGF	UBAP1--RPL27A	chr9:34179239--chr11:8684715	1
RT112	LongGF	MID1IP1--IPO9	chrX:38802807--chr1:201879976	1
RT112	LongGF	BRI3--SPG7	chr7:98291108--chr16:89513037	1
RT112	LongGF	VCP--SMIM15	chr9:35072336--chr5:61161174	1
RT112	LongGF	GJB2--TCEAL3	chr13:20192782--chrX:103609070	1
RT112	LongGF	PMPCA--MUC20	chr9:136416996--chr3:195721082	1
RT112	LongGF	SDCCAG3--ZNF486	chr9:136405202--chr19:20167364	1
RT112	LongGF	FUNDC2--TMLHE	chrX:155051667--chrX:155612791	1
RT112	LongGF	CCDC112--PHLDA3	chr5:115272139--chr1:201467608	1
RT112	LongGF	F2RL1--C1orf210	chr5:76832918--chr1:43282062	1
RT112	LongGF	ERAP2--CEP57L1	chr5:96917789--chr6:109140518	1
RT112	LongGF	ERAP2--PIGW	chr5:96917628--chr17:36539033	1
RT112	LongGF	NSA2--SLC48A1	chr5:74776602--chr12:47780509	1
RT112	LongGF	UQCRQ--CFL1	chr5:132867528--chr11:65855149	1
RT112	LongGF	SLC35A1--DDR1	chr6:87511912--chr6:30891076	1
RT112	LongGF	CLPX--TMC7	chr15:65149279--chr16:19030272	1
RT112	LongGF	DIS3L--CRCP	chr15:66295079--chr7:66154296	1
RT112	LongGF	MARS--CREB3L2	chr12:57516240--chr7:137880389	1
RT112	LongGF	COQ4--HOOK3	chr9:128323445--chr8:42942202	1
RT112	LongGF	ATP5L--NAP1L4	chr11:118406934--chr11:2958398	1
RT112	LongGF	RAB8A--VDAC1	chr19:16121765--chr5:133972528	1
RT112	LongGF	SGK494--MCC	chr17:28609236--chr5:113025851	1
RT112	LongGF	RPL13--C17orf89	chr16:89562928--chr17:81241127	1
RT112	LongGF	TMC4--FANCA	chr19:54161262--chr16:89810706	1
RT112	LongGF	ANAPC16--LIN54	chr10:72220235--chr4:82927132	1
RT112	LongGF	NDRG2--HECTD4	chr14:21019975--chr12:112203635	1
RT112	LongGF	METTL3--HIST1H1B	chr14:21500528--chr6:27866851	1
RT112	LongGF	TC2N--PARD6G	chr14:91787566--chr18:80159461	1
RT112	LongGF	MOAP1--DPAGT1	chr14:93182682--chr11:119101590	1
RT112	LongGF	BAG5--SMCR8	chr14:103557846--chr17:18325898	1
RT112	LongGF	BAG5--ZNF785	chr14:103557809--chr16:30578746	1
RT112	LongGF	FRS2--MRPS6	chr12:69470529--chr21:34125339	1
RT112	LongGF	C10orf32--WEE1	chr10:102860893--chr11:9580742	1
RT112	LongGF	C10orf32--TMEM170A	chr10:102863056--chr16:75443853	1
RT112	LongGF	PARP14--HAUS3	chr3:122721531--chr4:2232107	1
RT112	LongGF	RPL27A--MIF	chr11:8684003--chr22:23894944	1
RT112	LongGF	AKIP1--MRPS21	chr11:8919915--chr1:150308214	1
RT112	LongGF	HSP90B1--MARCKS	chr12:103947412--chr6:113857802	1
RT112	LongGF	PLEKHA7--PKIG	chr11:17014367--chr20:44614530	1
RT112	LongGF	SAAL1--ATR	chr11:18081512--chr3:142566119	1
RT112	LongGF	KIAA0101--AFMID	chr15:64365292--chr17:78207561	1
RT112	LongGF	SOWAHC--LIX1L	chr2:109617988--chr1:145935806	1
RT112	LongGF	SRC--ZNF511	chr20:37397748--chr10:133309915	1
RT112	LongGF	ZNF720--NUDT19	chr16:31758742--chr19:32711901	1
RT112	LongGF	SLC22A5--SNX2	chr5:132370364--chr5:122801866	1
RT112	LongGF	RPF2--TMEM189	chr6:111027002--chr20:50122943	1
RT112	LongGF	MYO5A--SYNJ2BP	chr15:52312651--chr14:70367368	1
RT112	LongGF	DMBX1--SMC5	chr1:46513160--chr9:70354442	1
RT112	LongGF	ZNF273--COX20	chr7:64930119--chr1:244844507	1
RT112	LongGF	ZNF100--RBM8A	chr19:21724779--chr1:145923280	1
RT112	LongGF	DDX42--ARHGAP23	chr17:63818329--chr17:38511973	1
RT112	LongGF	ARID2--RP11-159D12.5	chr12:45731314--chr17:57989796	1
RT112	LongGF	MCRS1--RBM14	chr12:49566720--chr11:66625563	1
RT112	LongGF	FAM154B--GSTK1	chr15:82283817--chr7:143269496	1
RT112	LongGF	TRMT2B--ZNF121	chrX:101019305--chr19:9561626	1
RT112	LongGF	ZNF567--ZNF420	chr19:36712866--chr19:37130142	1
RT112	LongGF	ZBTB44--TSN	chr11:130232761--chr2:121766354	1
RT112	LongGF	SRGAP2B--PRMT6	chr1:144888852--chr1:107057097	1
RT112	LongGF	MVB12B--FITM2	chr9:126386645--chr20:44303736	1
RT112	LongGF	TCTN1--FIS1	chr12:110647746--chr7:101251893	1
RT112	LongGF	TRIM13--TSN	chr13:50013789--chr2:121757329	1
RT112	LongGF	ITSN1--MRPS6	chr21:33642712--chr21:34125338	1
RT112	LongGF	NUP62--ZNF253	chr19:49907656--chr19:19891545	1
RT112	LongGF	SYNJ2BP--MLLT6	chr14:70367324--chr17:38727553	1
RT112	LongGF	SMIM7--FNIP1	chr19:16641351--chr5:131642852	1
RT112	LongGF	GATS--STAG3L5P-PVRIG2P-PILRB	chr7:100213135--chr7:100338890	1
RT112	LongGF	C1orf210--CHURC1	chr1:43282246--chr14:64934311	1
RT112	LongGF	AATF--ACACA	chr17:36986614--chr17:37358996	1
RT112	LongGF	PACS1--NBR1	chr11:66235374--chr17:43180809	1
RT112	LongGF	RAB6A--UVRAG	chr11:73716363--chr11:75815523	1
RT112	LongGF	AURKAIP1--THAP4	chr1:1373868--chr2:241584692	1
RT112	LongGF	CTDNEP1--UCKL1	chr17:7251630--chr20:63939945	1
RT112	LongGF	ORAI3--RPS6KA3	chr16:30954468--chrX:20153940	1
RT112	LongGF	SMIM19--ZNF544	chr8:42546465--chr19:58230461	1
RT112	LongGF	ZBTB8OS--SETD4	chr1:32634111--chr21:36060346	1
RT112	LongGF	NFATC2IP--ZNF595	chr16:28965562--chr4:86063	1
RT112	LongGF	MIEF2--FANCA	chr17:18263563--chr16:89737699	1
RT112	LongGF	ARIH2--S1PR3	chr3:48927461--chr9:89004256	1
RT112	LongGF	ZNF518A--C22orf29	chr10:96165224--chr22:19849589	1
RT112	LongGF	LCORL--TNFAIP2	chr4:18021703--chr14:103127076	1
RT112	LongGF	KLHL11--NUDT3	chr17:41864893--chr6:34286859	1
RT112	LongGF	MPI--HIST1H2AL	chr15:74898802--chr6:27865649	1
RT112	LongGF	ZNF552--NPIPA7	chr19:57813291--chr16:16393454	1
RT112	LongGF	ZBTB21--HIST1H1C	chr21:41993543--chr6:26056379	1
RT112	LongGF	EHBP1L1--TUBB	chr11:65592339--chr6:30722580	1
RT112	LongGF	FKBP2--TMED9	chr11:64243281--chr5:177592619	1
RT112	LongGF	FKBP2--TMA7	chr11:64242383--chr3:48443877	1
RT112	LongGF	NABP1--SLC39A10	chr2:191685205--chr2:195680482	1
RT112	LongGF	CHD2--SPATA13	chr15:92901298--chr13:24284132	1
RT112	LongGF	JUP--S100A6	chr17:41771831--chr1:153534802	1
RT112	LongGF	RBM4--EEF1G	chr11:66646023--chr11:62571536	1
RT112	LongGF	CEP19--LEPROT	chr3:196707087--chr1:65434338	1
RT112	LongGF	SNX31--ZNF43	chr8:100633542--chr19:21805371	1
RT112	LongGF	PITPNA--TNFAIP2	chr17:1517715--chr14:103132858	1
RT112	LongGF	KIAA1551--SPTY2D1	chr12:31991806--chr11:18614571	1
RT112	LongGF	C14orf80--SUPT5H	chr14:105492106--chr19:39457741	1
RT112	LongGF	CEP57L1--TNFAIP8L1	chr6:109140494--chr19:4653662	1
RT112	LongGF	NDUFB1--CCDC84	chr14:92116230--chr11:119001825	1
RT112	LongGF	EIF3C--MXD3	chr16:28735529--chr5:177308399	1
RT112	LongGF	SS18L1--HELZ	chr20:62180722--chr17:67072198	1
RT112	LongGF	UBE2G2--NHLRC2	chr21:44770596--chr10:113910362	1
RT112	LongGF	UBE2G2--ANXA4	chr21:44777298--chr2:69818598	1
RT112	LongGF	SEMA4B--NOTCH2NL	chr15:90228487--chr1:146164943	1
RT112	LongGF	CIB1--PRC1	chr15:90232924--chr15:90984258	1
RT112	LongGF	HSF1--HNRNPUL2	chr8:144313603--chr11:62715892	1
RT112	LongGF	ABAT--FAM114A1	chr16:8715226--chr4:38944328	1
RT112	LongGF	OLFML2A--MRPS18B	chr9:124811534--chr6:30626067	1
RT112	LongGF	BCAP31--DDX3X	chrX:153704097--chrX:41334296	1
RT112	LongGF	MKL2--ZNF652	chr16:14240474--chr17:49289859	1
RT112	LongGF	NUDT17--AKR1C1	chr1:145847247--chr10:4963527	1
RT112	LongGF	NF2--ZBED1	chr22:29697820--chrX:2488455	1
RT112	LongGF	PPARA--INPP5B	chr22:46237432--chr1:37862151	1
RT112	LongGF	WRB--BRWD1	chr21:39396864--chr21:39269896	1
RT112	LongGF	PDXDC1--NPIPB15	chr16:15001758--chr16:74391501	1
RT112	LongGF	MB21D2--OPA1	chr3:192917629--chr3:193692061	1
RT112	LongGF	OGFOD3--MRPL12	chr17:82390353--chr17:81707278	1
RT112	LongGF	IST1--UQCR10	chr16:71927909--chr22:29767401	1
RT112	LongGF	IGIP--PURA	chr5:140128750--chr5:140124894	1
RT112	LongGF	C16orf72--ZNF717	chr16:9110790--chr3:75731697	1
RT112	LongGF	CNOT10--GAN	chr3:32718276--chr16:81383553	1
RT112	LongGF	CAMK2G--SEPT9	chr10:73820108--chr17:77493691	1
RT112	LongGF	GLUD1--ZNRF1	chr10:87094322--chr16:75093569	1
RT112	LongGF	MTG1--PLEC	chr10:133395709--chr8:143975175	1
RT112	LongGF	IMMP1L--DNAJC24	chr11:31433570--chr11:31370860	1
RT112	LongGF	IMMP1L--AFMID	chr11:31452806--chr17:78202537	1
RT112	LongGF	EIF3M--TEFM	chr11:32589544--chr17:30904063	1
RT112	LongGF	TMEM138--C1orf53	chr11:61367998--chr1:197905793	1
RT112	LongGF	CCDC120--ZNF665	chrX:49069623--chr19:53164439	1
RT112	LongGF	RGS20--PTPLA	chr8:53954311--chr10:17604048	1
RT112	LongGF	LACTB2--HYOU1	chr8:70637854--chr11:119045281	1
RT112	LongGF	RPL7--PTPLB	chr8:73292777--chr3:123493247	1
RT112	LongGF	EBAG9--SORBS2	chr8:109550807--chr4:185775224	1
RT112	LongGF	UTP23--MIS12	chr8:116773749--chr17:5489927	1
RT112	LongGF	UTP23--EXT1	chr8:116771453--chr8:117835442	1
RT112	LongGF	HAUS6--HERC4	chr9:19093165--chr10:68073685	1
RT112	LongGF	SOGA1--NFS1	chr20:36793247--chr20:35681982	1
RT112	LongGF	HIATL1--FANCC	chr9:94415156--chr9:95317525	1
RT112	LongGF	INIP--PARP14	chr9:112687182--chr3:122729725	1
RT112	LongGF	SURF4--TAF9B	chr9:133363526--chrX:78138840	1
RT112	LongGF	SLC25A25--SARNP	chr9:128068579--chr12:55760642	1
RT112	LongGF	XRCC4--RTKN2	chr5:83258677--chr10:62199860	1
RT112	LongGF	NBAS--C11orf80	chr2:15417717--chr11:66788269	1
RT112	LongGF	GUF1--CNEP1R1	chr4:44694863--chr16:50025696	1
RT112	LongGF	AP1S3--OTUD7B	chr2:223777745--chr1:149938198	1
RT112	LongGF	PTPN14--R3HCC1L	chr1:214356226--chr10:98209130	1
RT112	LongGF	PSTPIP2--NUDT3	chr18:45984188--chr6:34283221	1
RT112	LongGF	ATP5A1--HAUS1	chr18:46091852--chr18:46105368	1
RT112	LongGF	TGOLN2--TRIM16	chr2:85319203--chr17:15628925	1
RT112	LongGF	POC5--U2AF1	chr5:75705701--chr21:6487412	1
RT112	LongGF	SUV39H2--MARVELD2	chr10:14902447--chr5:69443120	1
RT112	LongGF	CCDC50--EIF4A2	chr3:191380931--chr3:186785880	1
RT112	LongGF	MBNL1--SF3B3	chr3:152269091--chr16:70567408	1
RT112	LongGF	NADK2--WIPF2	chr5:36193397--chr17:40280373	1
RT112	LongGF	SLC30A6--LIMS1	chr2:32221087--chr2:108686245	1
RT112	LongGF	PTPRK--CLDN1	chr6:128520257--chr3:190313038	1
RT112	LongGF	DLAT--SGPL1	chr11:112063520--chr10:70844545	1
RT112	LongGF	YTHDF1--ABCF1	chr20:63195767--chr6:30578112	1
RT112	LongGF	ORAOV1--COPG2	chr11:69675189--chr7:130548547	1
RT112	LongGF	NUDT22--SLC29A2	chr11:64229848--chr11:66365935	1
RT112	LongGF	MRPL49--ORAI2	chr11:65126171--chr7:102450085	1
RT112	LongGF	FAU--JUNB	chr11:65121797--chr19:12791671	1
RT112	LongGF	KIAA1328--ABHD3	chr18:36834318--chr18:21664117	1
RT112	LongGF	CTAGE5--C19orf47	chr14:39276933--chr19:40322025	1
RT112	LongGF	DOCK1--HNRNPF	chr10:126905564--chr10:43396590	1
RT112	LongGF	IL18--IRGQ	chr11:112143548--chr19:43587666	1
RT112	LongGF	DHX37--SRRM2	chr12:124980647--chr16:2767900	1
RT112	LongGF	UBC--BRI3BP	chr12:124913775--chr12:124994002	1
RT112	LongGF	THRB--UBE2E1	chr3:24494686--chr3:23811458	1
RT112	LongGF	PLBD2--BANF1	chr12:113389640--chr11:66004030	1
RT112	LongGF	EIF4E--LETM1	chr4:98877070--chr4:1811845	1
RT112	LongGF	SRFBP1--RUFY1	chr5:121994669--chr5:179577085	1
RT112	LongGF	EPS8--ZNF511	chr12:15789160--chr10:133312780	1
RT112	LongGF	EPS8--RP11-77K12.1	chr12:15662100--chr16:75464467	1
RT112	LongGF	GOLGA4--PBRM1	chr3:37250793--chr3:52586054	1
RT112	LongGF	SLC20A1--TBC1D8	chr2:112651638--chr2:101033367	1
RT112	LongGF	PHOSPHO2--RBMS1	chr2:169697530--chr2:160318227	1
RT112	LongGF	FANCD2--ALS2CL	chr3:10065392--chr3:46689337	1
RT112	LongGF	ITGA9--RSRC1	chr3:37818838--chr3:158545316	1
RT112	LongGF	CTDSPL--DCP2	chr3:37984252--chr5:113014371	1
RT112	LongGF	RPL32--PTAR1	chr3:12839391--chr9:69750826	1
RT112	LongGF	SLC25A26--CTNNB1	chr3:66369475--chr3:41199672	1
RT112	LongGF	RP11-977G19.10--RPS18	chr12:56314853--chr6:33275820	1
RT112	LongGF	LIMD1--IPO9	chr3:45594808--chr1:201877480	1
RT112	LongGF	VPRBP--SOX7	chr3:51492431--chr8:10724834	1
RT112	LongGF	TPM3--TAF15	chr1:154183186--chr17:35844504	1
RT112	LongGF	SDE2--CHEK1	chr1:225984707--chr11:125656234	1
RT112	LongGF	ARF1--ATP6V0D1	chr1:228082836--chr16:67445296	1
RT112	LongGF	ITPKB--ENTPD4	chr1:226707926--chr8:23434316	1
RT112	LongGF	C1orf35--EIF4A1	chr1:228102114--chr17:7577867	1
RT112	LongGF	MBOAT2--SMC6	chr2:8943185--chr2:17683762	1
RT112	LongGF	ATP10D--NOL7	chr4:47538511--chr6:13620128	1
RT112	LongGF	GALM--BACE1	chr2:38734122--chr11:117292448	1
RT112	LongGF	RPS27A--ELP5	chr2:55232806--chr17:7254805	1
RT112	LongGF	PRIM2--DST	chr6:57379898--chr6:56843047	1
RT112	LongGF	PHIP--MALAT1	chr6:78946199--chr11:65503613	1
RT112	LongGF	PM20D2--LIMS1	chr6:89146512--chr2:108686721	1
RT112	LongGF	SLC2A12--ZNF770	chr6:133990924--chr15:34979457	1
RT112	LongGF	SHPRH--DDX39B	chr6:145934105--chr6:31541347	1
RT112	LongGF	DYNLT1--TMEM181	chr6:158641361--chr6:158580994	1
RT112	LongGF	PPP1R18--C6orf136	chr6:30679391--chr6:30647595	1
RT112	LongGF	C7orf50--MICALL2	chr7:1127254--chr7:1428792	1
RT112	LongGF	EGFR--IFITM10	chr7:55019365--chr11:1748120	1
RT112	LongGF	NOM1--ALG14	chr7:156950542--chr1:94982137	1
RT112	LongGF	NOM1--RAB11B	chr7:156972734--chr19:8402757	1
RT112	LongGF	KDM6A--RCAN1	chrX:44873987--chr21:34523711	1
RT112	LongGF	TNFAIP8--COMMD10	chr5:119268906--chr5:116291516	1
RT112	LongGF	CISD2--GHITM	chr4:102887881--chr10:84142677	1
RT112	LongGF	CYP4V2--PIGX	chr4:186211562--chr3:196728067	1
RT112	LongGF	NDUFS6--ENC1	chr5:1814338--chr5:74640304	1
RT112	LongGF	RPL37--PTEN	chr5:40832457--chr10:87968914	1
RT112	LongGF	SKP2--TMEM199	chr5:36183385--chr17:28362679	1
RT112	LongGF	BTF3--C5orf24	chr5:73503021--chr5:134855653	1
RT112	LongGF	GGPS1--B3GALNT2	chr1:235335241--chr1:235494681	1
RT112	LongGF	ARHGAP26--LMTK2	chr5:142770888--chr7:98207858	1
RT112	LongGF	ARHGAP26--PRELID2	chr5:143133964--chr5:145835176	1
RT112	LongGF	DDX46--THAP6	chr5:134818857--chr4:75516978	1
RT112	LongGF	RNF145--PURA	chr5:159209336--chr5:140114253	1
RT112	LongGF	RNF145--YTHDF3	chr5:159209419--chr8:63168814	1
RT112	LongGF	TNIP1--RPS14	chr5:151062125--chr5:150445684	1
RT112	LongGF	G3BP1--RPL26	chr5:151790379--chr17:8377639	1
RT112	LongGF	TBC1D7--FOXJ3	chr6:13316569--chr1:42278672	1
RT112	LongGF	COA7--TIMM23B	chr1:52687394--chr10:49974058	1
RT112	LongGF	CYGB--SERINC2	chr17:76550861--chr1:31432964	1
RT112	LongGF	ZNF385A--TCEA2	chr12:54369658--chr20:64063321	1
RT112	LongGF	RAVER1--EXOSC10	chr19:10330458--chr1:11076949	1
RT112	LongGF	RPL26--RPL4	chr17:8382966--chr15:66501040	1
RT112	LongGF	CCDC64B--MUC1	chr16:3029397--chr1:155192027	1
RT112	LongGF	TTC9C--CTNND1	chr11:62738285--chr11:57762045	1
RT112	LongGF	RPS6KA4--TRNAU1AP	chr11:64359402--chr1:28553637	1
RT112	LongGF	CMPK1--COPRS	chr1:47334116--chr17:31856866	1
RT112	LongGF	SEPN1--CLN8	chr1:25817449--chr8:1771468	1
RT112	LongGF	DHRS3--CSTF2T	chr1:12617304--chr10:51699435	1
RT112	LongGF	RBBP4--C6orf89	chr1:32685136--chr6:36914362	1
RT112	LongGF	KIAA1522--ALDH1A3	chr1:32773667--chr15:100914757	1
RT112	LongGF	GBP2--CTNND1	chr1:89110267--chr11:57762046	1
RT112	LongGF	SLC30A7--SLC50A1	chr1:100978038--chr1:155137710	1
RT112	LongGF	SLC30A7--SMIM11	chr1:100975585--chr21:34388998	1
RT112	LongGF	ARPC5--S100A6	chr1:183627434--chr1:153534763	1
RT112	LongGF	DPY30--MAOA	chr2:32024040--chrX:43745519	1
RT112	LongGF	SSU72--NAA20	chr1:1563843--chr20:20023270	1
RT112	LongGF	CPAMD8--KIFC1	chr19:17011171--chr6:33409118	1
RT112	LongGF	NR2F6--RPL8	chr19:17232046--chr8:144789935	1
RT112	LongGF	PKNOX1--CAMK2N1	chr21:43024927--chr1:20482875	1
RT112	LongGF	PKNOX1--SLFN5	chr21:43030782--chr17:35268584	1
RT112	LongGF	RRP1B--PCBP1	chr21:43695883--chr2:70088627	1
RT112	LongGF	CSTB--ADA	chr21:43776202--chr20:44622932	1
RT112	LongGF	PDLIM5--RMI1	chr4:94664846--chr9:83988881	1
RT112	LongGF	PRMT2--KIFC1	chr21:46643582--chr6:33406361	1
RT112	LongGF	ZNF761--FGFR1OP	chr19:53450091--chr6:167042035	1
RT112	LongGF	SAFB--C11orf98	chr19:5626489--chr11:62664974	1
RT112	LongGF	FDPS--EXOC7	chr1:155317939--chr17:76103360	1
RT112	LongGF	RPP14--ZDHHC24	chr3:58318896--chr11:66538362	1
RT112	LongGF	MTMR14--AHSA2	chr3:9662285--chr2:61178977	1
RT112	LongGF	KIF15--CDCP1	chr3:44838271--chr3:45146205	1
RT112	LongGF	ZNF148--TCAIM	chr3:125375101--chr3:44392853	1
RT112	LongGF	YEATS2--MRPS21	chr3:183812139--chr1:150294438	1
RT112	LongGF	YEATS2--UPK3BL	chr3:183812108--chr7:102637301	1
RT112	LongGF	POLR2H--GNG4	chr3:184362030--chr1:235595426	1
RT112	LongGF	TMEM41A--SGPL1	chr3:185491126--chr10:70877776	1
RT112	LongGF	UBXN7--HOMEZ	chr3:196368077--chr14:23274645	1
RT112	LongGF	UBXN7--ZNF585B	chr3:196352451--chr19:37187215	1
RT112	LongGF	SHISA5--GRAMD1C	chr3:48501294--chr3:113915837	1
RT112	LongGF	WDR82--MOB1B	chr3:52255375--chr4:70985786	1
RT112	LongGF	ITGA2--NDUFS4	chr5:53026868--chr5:53683116	1
RT112	LongGF	CCT3--IQGAP3	chr1:156312221--chr1:156569375	1
RT112	LongGF	ERCC3--MAP3K2	chr2:127272962--chr2:127301888	1
RT112	LongGF	S100A11--HNRNPK	chr1:152033726--chr9:83980502	1
RT112	LongGF	S100A11--HIST1H1B	chr1:152032760--chr6:27866849	1
RT112	LongGF	DCAF16--CDCP1	chr4:17803634--chr3:45083554	1
RT112	LongGF	EOGT--CES2	chr3:68979664--chr16:66944709	1
RT112	LongGF	ATP1A1--BSG	chr1:116373400--chr19:580405	1
RT112	LongGF	ATP1A1--LTN1	chr1:116404412--chr21:28969464	1
RT112	LongGF	KRTCAP2--ALDH1A3	chr1:155169560--chr15:100893969	1
RT112	LongGF	ARPC2--CALM1	chr2:218228796--chr14:90400063	1
RT112	LongGF	SSR2--CCDC127	chr1:156009520--chr5:201893	1
RT112	LongGF	CWC22--SESTD1	chr2:179988645--chr2:179116667	1
RT112	LongGF	CLASP2--CMC1	chr3:33644756--chr3:28316330	1
RT112	LongGF	PRKCI--ZNF678	chr3:170291485--chr1:227582606	1
RT112	LongGF	KIAA1407--HMGB1	chr3:114035012--chr13:30461424	1
RT112	LongGF	TMBIM4--CHMP1B	chr12:66152307--chr18:11854009	1
RT112	LongGF	SKA1--CHURC1	chr18:50392374--chr14:64934131	1
RT112	LongGF	APOOL--CHM	chrX:85087589--chrX:86027488	1
RT112	LongGF	AZIN1--DCAF13	chr8:102858004--chr8:103440135	1
RT112	LongGF	USP25--R3HDM2	chr21:15878299--chr12:57395748	1
RT112	LongGF	ZCCHC10--SMIM11	chr5:132998851--chr21:7748988	1
RT112	LongGF	C9orf85--SERINC5	chr9:71972884--chr5:80140100	1
RT112	LongGF	FAM126B--MMADHC	chr2:200978501--chr2:149575392	1
RT112	LongGF	LSM11--APPL1	chr5:157756674--chr3:57272878	1
RT112	LongGF	TMBIM4--SLC48A1	chr12:66137586--chr12:47780726	1
RT112	LongGF	TSEN2--PDE9A	chr3:12539412--chr21:42732636	1
RT112	LongGF	FAM161B--LRRC28	chr14:73933877--chr15:99363138	1
RT112	LongGF	ADK--KAT6B	chr10:74243033--chr10:75020579	1
RT112	LongGF	ADK--ATP5C1	chr10:74314745--chr10:7806970	1
RT112	LongGF	NDUFAF6--HMGN2	chr8:95057808--chr1:26475883	1
RT112	LongGF	RWDD2B--ZNF160	chr21:29005462--chr19:53075122	1
RT112	LongGF	SH3RF2--SENP2	chr5:146049239--chr3:185632808	1
RT112	LongGF	MTERF3--NF1	chr8:96261500--chr17:31219001	1
RT112	LongGF	CWC27--MCTP1	chr5:64804387--chr5:94708221	1
RT112	LongGF	SMARCA5--PPM1L	chr4:143546875--chr3:161077270	1
RT112	LongGF	RBMS1--HEXIM1	chr2:160493502--chr17:45148690	1
RT112	LongGF	GPR110--ZFAND3	chr6:47042188--chr6:37929954	1
RT112	LongGF	GPR110--C8orf76	chr6:47005876--chr8:123237797	1
RT112	LongGF	CMTM7--CMTM8	chr3:32392066--chr3:32357371	1
RT112	LongGF	GTF2E1--RPS6KA3	chr3:120770798--chrX:20153676	1
RT112	LongGF	ZDHHC7--C16orf74	chr16:84981995--chr16:85735188	1
RT112	LongGF	ZDHHC7--SLC38A10	chr16:84981994--chr17:81289689	1
RT112	LongGF	FBXO36--RNPS1	chr2:230011693--chr16:2265751	1
RT112	LongGF	SREK1--TUBB4B	chr5:66159216--chr9:137241420	1
RT112	LongGF	PPP2R5E--MGMT	chr14:63384475--chr10:129536376	1
RT112	LongGF	RPL30--UBB	chr8:98041842--chr17:16382197	1
RT112	LongGF	ANKH--NR2F2	chr5:14758599--chr15:96331028	1
RT112	LongGF	OTULIN--VKORC1L1	chr5:14694895--chr7:65957735	1
RT112	LongGF	TBRG1--NF2	chr11:124634068--chr22:29697830	1
RT112	LongGF	BUB3--MALAT1	chr10:123155259--chr11:65503477	1
RT112	LongGF	CXADR--LYRM7	chr21:17568115--chr5:131201282	1
RT112	LongGF	BTG3--NHLRC3	chr21:17609149--chr13:39039711	1
RT112	LongGF	RABGEF1--EYA3	chr7:66740173--chr1:28058010	1
RT112	LongGF	MRPL39--GFM1	chr21:25588881--chr3:158645757	1
RT112	LongGF	CSRP1--HNRNPUL2	chr1:201484606--chr11:62715294	1
RT112	LongGF	RHBDL2--VMA21	chr1:38885990--chrX:151406402	1
RT112	LongGF	DNAH3--FAM84B	chr16:21019605--chr8:126553504	1
RT112	LongGF	TSR2--IGF2	chrX:54440740--chr11:2138871	1
RT112	LongGF	TAGLN2--RPN1	chr1:159918742--chr3:128650591	1
RT112	LongGF	PTPDC1--ZNF169	chr9:94104271--chr9:94293069	1
RT112	LongGF	UBE2Z--TP53I13	chr17:48926960--chr17:29569086	1
RT112	LongGF	RUNX1--ADCY6	chr21:34789133--chr12:48767260	1
RT112	LongGF	CBR1--DNAJC19	chr21:36072447--chr3:180989603	1
RT112	LongGF	CHAF1B--ISY1	chr21:36417608--chr3:129129672	1
RT112	LongGF	SIM2--ZNF816	chr21:36709955--chr19:52951767	1
RT112	LongGF	HLCS--PRRT3	chr21:36948188--chr3:9945966	1
RT112	LongGF	ARHGAP27--UBE2L3	chr17:45429621--chr22:21592857	1
RT112	LongGF	CTBP1--RGS12	chr4:1241519--chr4:3386441	1
RT112	LongGF	CTBP1--LRPAP1	chr4:1241519--chr4:3524906	1
RT112	LongGF	CCDC117--METTL2B	chr22:28786232--chr7:128502856	1
RT112	LongGF	DFFA--SEPN1	chr1:10457339--chr1:25817065	1
RT112	LongGF	SUPV3L1--ZSWIM8	chr10:69189559--chr10:73799844	1
RT112	LongGF	EIF4A2--ESCO2	chr3:186784696--chr8:27804106	1
RT112	LongGF	FCHO2--HSPA4	chr5:72990865--chr5:133073227	1
RT112	LongGF	CPT2--ZNF587	chr1:53210094--chr19:57860492	1
RT112	LongGF	SSBP3--RPLP2	chr1:54406069--chr11:810016	1
RT112	LongGF	MESDC2--PRRG4	chr15:80976078--chr11:32830172	1
RT112	LongGF	APPL1--SYAP1	chr3:57272858--chrX:16760935	1
RT112	LongGF	DYRK1A--FAM228B	chr21:37472881--chr2:24135115	1
RT112	LongGF	C2CD2--PHACTR4	chr21:41886745--chr1:28497304	1
RT112	LongGF	PSMG3--CENPW	chr7:1569363--chr6:126346317	1
RT112	LongGF	AP3S2--METTL7A	chr15:89835461--chr12:50931695	1
RT112	LongGF	FMNL2--MBD5	chr2:152521940--chr2:148021683	1
RT112	LongGF	RER1--TCAF1	chr1:2395778--chr7:143901960	1
RT112	LongGF	APLP2--CCZ1	chr11:130070002--chr7:5918884	1
RT112	LongGF	TNPO1--C19orf48	chr5:72871261--chr19:50803542	1
RT112	LongGF	DIS3--RLIM	chr13:72757514--chrX:74588435	1
RT112	LongGF	PIBF1--CCDC14	chr13:72998818--chr3:123961142	1
RT112	LongGF	PDS5B--SRRM1	chr13:32711112--chr1:24662331	1
RT112	LongGF	PDS5B--MED4	chr13:32753331--chr13:48077151	1
RT112	LongGF	ZNF264--STX16	chr19:57222326--chr20:58677246	1
RT112	LongGF	RPS5--ANXA2	chr19:58388152--chr15:60351793	1
RT112	LongGF	SSH1--RPS2	chr12:108806351--chr16:1963375	1
RT112	LongGF	SSH1--R3HDM2	chr12:108785417--chr12:57254235	1
RT112	LongGF	GSTP1--OAS1	chr11:67584759--chr12:112919656	1
RT112	LongGF	GRHL2--STK24	chr8:101492788--chr13:98519476	1
RT112	LongGF	WBP11--OTUD4	chr12:14787270--chr4:145137038	1
RT112	LongGF	TXLNA--MAN2B1	chr1:32194899--chr19:12661259	1
RT112	LongGF	NCOA1--CPD	chr2:24770381--chr17:30385129	1
RT112	LongGF	RBL1--SMIM12	chr20:36998277--chr1:34855022	1
RT112	LongGF	DLGAP4--NUDT16	chr20:36461871--chr3:131381837	1
RT112	LongGF	PCNP--SRPK2	chr3:101585434--chr7:105203627	1
RT112	LongGF	PCNP--GLUL	chr3:101594076--chr1:182385452	1
RT112	LongGF	UBA5--RSL24D1	chr3:132665981--chr15:55183347	1
RT112	LongGF	UBA5--TMCC1	chr3:132660697--chr3:129671265	1
RT112	LongGF	ZNF506--PAWR	chr19:19794278--chr12:79603795	1
RT112	LongGF	KIAA0141--ETV4	chr5:141930273--chr17:43530181	1
RT112	LongGF	HSPB11--SEPT7	chr1:53939984--chr7:35903074	1
RT112	LongGF	PHLPP1--METTL2B	chr18:62830284--chr7:128502828	1
RT112	LongGF	RAB10--PLEKHG1	chr2:26109766--chr6:150600017	1
RT112	LongGF	STRADB--BCL10	chr2:201469977--chr1:85266676	1
RT112	LongGF	C5orf22--DROSHA	chr5:31534416--chr5:31421377	1
RT112	LongGF	C5orf22--MTMR12	chr5:31553568--chr5:32312830	1
RT112	LongGF	GEMIN5--ACSL3	chr5:154937691--chr2:222932580	1
RT112	LongGF	XPO1--IGF2	chr2:61537634--chr11:2138522	1
RT112	LongGF	XPO1--KIAA1671	chr2:61488585--chr22:25196312	1
RT112	LongGF	RNF13--HDDC2	chr3:149872153--chr6:125300660	1
RT112	LongGF	LYRM2--TMEM59	chr6:89636979--chr1:54027506	1
RT112	LongGF	DNAJA1--HOMEZ	chr9:33033675--chr14:23275932	1
RT112	LongGF	NFX1--LEPROT	chr9:33348066--chr1:65435652	1
RT112	LongGF	DIMT1--CEP97	chr5:62401875--chr3:101770305	1
RT112	LongGF	TMED2--HDAC2	chr12:123585075--chr6:113946029	1
RT112	LongGF	ERO1LB--GEN1	chr1:236269876--chr2:17783329	1
RT112	LongGF	HSD17B2--RPS19	chr16:82098187--chr19:41861181	1
RT112	LongGF	MTMR2--CEP57	chr11:95923874--chr11:95799229	1
RT112	LongGF	PPP1R15A--BCAT2	chr19:48875611--chr19:48806996	1
RT112	LongGF	PPP1R15A--P4HB	chr19:48875850--chr17:81843724	1
RT112	LongGF	TRIP6--RPL10	chr7:100873103--chrX:154398055	1
RT112	LongGF	BAX--PRMT1	chr19:48955719--chr19:49677233	1
RT112	LongGF	BAX--TRIM29	chr19:48960869--chr11:120111925	1
RT112	LongGF	PIGS--MRPL14	chr17:28554933--chr6:44113868	1
RT112	LongGF	PSMC5--EIF4A1	chr17:63831182--chr17:7577682	1
RT112	LongGF	LPCAT2--SF1	chr16:55529832--chr11:64776496	1
RT112	LongGF	RAB10--RQCD1	chr2:26127142--chr2:218568977	1
RT112	LongGF	CD59--RPS6	chr11:33710112--chr9:19378507	1
RT112	LongGF	CD59--FEZ2	chr11:33710205--chr2:36555748	1
RT112	LongGF	CD82--C1orf174	chr11:44594684--chr1:3889453	1
RT112	LongGF	BCORL1--WAC	chrX:129982740--chr10:28533500	1
RT112	LongGF	ATRX--ATP7A	chrX:77574359--chrX:77971762	1
RT112	LongGF	MECOM--MACF1	chr3:169145509--chr1:39485690	1
RT112	LongGF	SCAMP1--GMDS	chr5:78388914--chr6:1742585	1
RT112	LongGF	HACE1--DDX19B	chr6:104730416--chr16:70299353	1
RT112	LongGF	AKR1B1--GOLGB1	chr7:134442605--chr3:121693806	1
RT112	LongGF	CPNE3--SMC3	chr8:86560987--chr10:110580958	1
RT112	LongGF	CTTN--HEXDC	chr11:70405311--chr17:82440201	1
RT112	LongGF	FRY--ZFYVE21	chr13:32193851--chr14:103729438	1
RT112	LongGF	PICALM--EED	chr11:85959061--chr11:86256511	1
RT112	LongGF	NOTCH3--PRC1	chr19:15160682--chr15:90981866	1
RT112	LongGF	CLNS1A--C22orf46	chr11:77622759--chr22:41689153	1
RT112	LongGF	EED--PRMT3	chr11:86245350--chr11:20493918	1
RT112	LongGF	TSG101--BTBD10	chr11:18509540--chr11:13417259	1
RT112	LongGF	ENO1--TMEM138	chr1:8868577--chr11:61366215	1
RT112	LongGF	ENO1--BRWD1	chr1:8865483--chr21:39298430	1
RT112	LongGF	GTSE1--TULP4	chr22:46330440--chr6:158508920	1
RT112	LongGF	ZNF638--MORF4L1	chr2:71396138--chr15:78811040	1
RT112	LongGF	FSCN1--PRNP	chr7:5606486--chr20:4699578	1
RT112	LongGF	ACTB--ZBTB46	chr7:5528686--chr20:63743828	1
RT112	LongGF	ACTB--TMC4	chr7:5527561--chr19:54162152	1
RT112	LongGF	RAB7A--TAF13	chr3:128726289--chr1:109063283	1
RT112	LongGF	RBM7--KIF11	chr11:114409113--chr10:92653987	1
RT112	LongGF	TPD52--MRPS28	chr8:80119813--chr8:79919147	1
RT112	LongGF	GPATCH1--PPP1R13L	chr19:33106765--chr19:45393739	1
RT112	LongGF	MCM2--CMSS1	chr3:127599550--chr3:100178302	1
RT112	LongGF	TFRC--NFIC	chr3:196077123--chr19:3435208	1
RT112	LongGF	SREBF1--TMPRSS4	chr17:17813545--chr11:118118295	1
RT112	LongGF	SMC1A--STMN1	chrX:53399707--chr1:25901578	1
RT112	LongGF	NDE1--PEMT	chr16:15700354--chr17:17521835	1
RT112	LongGF	NDE1--ITGA2	chr16:15694219--chr5:53093073	1
RT112	LongGF	TP63--LPP	chr3:189864229--chr3:188609843	1
RT112	LongGF	PDE8A--RAB3GAP1	chr15:85113870--chr2:135135934	1
RT112	LongGF	SMARCE1--RPN2	chr17:40636395--chr20:37241402	1
RT112	LongGF	SMARCE1--GLTP	chr17:40625972--chr12:109852151	1
RT112	LongGF	KDM5A--FAR1	chr12:295613--chr11:13713255	1
RT112	LongGF	PPP2R3A--NUDC	chr3:136145536--chr1:26921860	1
RT112	LongGF	PPP2R3A--RP2	chr3:136147269--chrX:46880883	1
RT112	LongGF	MAP3K13--HP1BP3	chr3:185292303--chr1:20744072	1
RT112	LongGF	MAP3K13--F11R	chr3:185292001--chr1:160996499	1
RT112	LongGF	SYNJ2--NOC4L	chr6:157982088--chr12:132150979	1
RT112	LongGF	NRD1--USMG5	chr1:51840407--chr10:103396461	1
RT112	LongGF	VDAC3--RIPK4	chr8:42401957--chr21:41740400	1
RT112	LongGF	CBFA2T2--ESYT2	chr20:33644606--chr7:158731340	1
RT112	LongGF	SDF4--ANKMY1	chr1:1218928--chr2:240560730	1
RT112	LongGF	SDF4--DDX3X	chr1:1218945--chrX:41334297	1
RT112	LongGF	MKNK1--FAM35A	chr1:46565040--chr10:87170477	1
RT112	LongGF	RABL2B--RSL1D1	chr22:50768004--chr16:11841733	1
RT112	LongGF	RAB21--KIAA1191	chr12:71786165--chr5:176347493	1
RT112	LongGF	CNOT4--NUP205	chr7:135438168--chr7:135578915	1
RT112	LongGF	CNOT4--C11orf30	chr7:135393917--chr11:76459929	1
RT112	LongGF	CLDND1--UBXN4	chr3:98521251--chr2:135748266	1
RT112	LongGF	SNRPA--DDX5	chr19:40763003--chr17:64504733	1
RT112	LongGF	TM9SF3--ZNF518A	chr10:96576828--chr10:96133647	1
RT112	LongGF	PPP1R12B--GNPAT	chr1:202496821--chr1:231265291	1
RT112	LongGF	USP33--PPAP2B	chr1:77759640--chr1:56496677	1
RT112	LongGF	OGFOD1--SKA2	chr16:56476849--chr17:59110539	1
RT112	LongGF	DYNC1I2--GLTP	chr2:171707285--chr12:109880271	1
RT112	LongGF	FAM76B--PCF11	chr11:95787534--chr11:83163051	1
RT112	LongGF	CAPZB--SLC25A24	chr1:19419751--chr1:108199955	1
RT112	LongGF	CAPZB--MINOS1	chr1:19419751--chr1:19597108	1
RT112	LongGF	SLC25A43--MIER1	chrX:119452006--chr1:66959743	1
RT112	LongGF	ARAF--TAF1C	chrX:47569538--chr16:84182201	1
RT112	LongGF	MCCC1--TMPO	chr3:183086689--chr12:98544437	1
RT112	LongGF	MCCC1--PTTG1	chr3:183025803--chr5:160422402	1
RT112	LongGF	ACER3--RPS27A	chr11:77020504--chr2:55235486	1
RT112	LongGF	ACER3--CD47	chr11:76926666--chr3:108047294	1
RT112	LongGF	UBE2K--PSME2	chr4:39698348--chr14:24146241	1
RT112	LongGF	UBE2K--C4orf19	chr4:39755654--chr4:37558077	1
RT112	LongGF	SEC22C--PPP2CB	chr3:42569013--chr8:30786311	1
RT112	LongGF	WDR76--NSRP1	chr15:43851202--chr17:30116836	1
RT112	LongGF	SNAP23--WDR82	chr15:42532338--chr3:52278200	1
RT112	LongGF	SNAP23--C16orf72	chr15:42532275--chr16:9106229	1
RT112	LongGF	EZR--C16orf74	chr6:158771408--chr16:85735188	1
RT112	LongGF	MYL6--EID1	chr12:56161407--chr15:48878939	1
RT112	LongGF	CLSPN--CALR	chr1:35751462--chr19:12943724	1
RT112	LongGF	NUP50--DDX39B	chr22:45171685--chr6:31531404	1
RT112	LongGF	ECHDC1--ATP5J	chr6:127343458--chr21:25734903	1
RT112	LongGF	TRPM7--E2F7	chr15:50586797--chr12:77065450	1
RT112	LongGF	SEC22C--SCARB2	chr3:42568984--chr4:76159494	1
RT112	LongGF	CDC6--ADORA2B	chr17:40302639--chr17:15974796	1
RT112	LongGF	ARCN1--ZNF714	chr11:118601307--chr19:21098845	1
RT112	LongGF	ARCN1--RSL1D1	chr11:118601366--chr16:11850327	1
RT112	LongGF	PSMD5--LATS1	chr9:120817576--chr6:149659192	1
RT112	LongGF	pk--CASC4	chr2:173225563--chr15:44413841	1
RT112	LongGF	USP48--NUDT9	chr1:21757784--chr4:87423011	1
RT112	LongGF	GLG1--ASPH	chr16:74606829--chr8:61714390	1
RT112	LongGF	KIF4A--HN1	chrX:70405902--chr17:75148561	1
RT112	LongGF	PLEKHG2--C19orf54	chr19:39419002--chr19:40741073	1
RT112	LongGF	EXOC1--AFF1	chr4:55890220--chr4:86948572	1
RT112	LongGF	OSBPL8--SUSD6	chr12:76487618--chr14:69611828	1
RT112	LongGF	OSBPL8--NAP1L1	chr12:76559396--chr12:76060279	1
RT112	LongGF	DLD--RPL12	chr7:107905502--chr9:127449314	1
RT112	LongGF	CMTM6--FAM179B	chr3:32483116--chr14:45008911	1
RT112	LongGF	PSMD5--HAUS2	chr9:120833430--chr15:42569584	1
RT112	LongGF	CDV3--UBE2V1	chr3:133588773--chr20:50082786	1
RT112	LongGF	ALKBH5--STAU1	chr17:18208819--chr20:49188193	1
RT112	LongGF	ORC6--AIM1	chr16:46697835--chr6:106569489	1
RT112	LongGF	SCFD1--PRKD1	chr14:30734787--chr14:29927247	1
RT112	LongGF	G2E3--TACC1	chr14:30592401--chr8:38850724	1
RT112	LongGF	HECTD1--DUT	chr14:31173597--chr15:48342313	1
RT112	LongGF	HECTD1--RABGGTB	chr14:31133674--chr1:75787605	1
RT112	LongGF	HNRNPC--TRIP10	chr14:21269297--chr19:6746450	1
RT112	LongGF	HNRNPC--SRP9	chr14:21269296--chr1:225777929	1
RT112	LongGF	TOX4--ASB8	chr14:21497797--chr12:48148966	1
RT112	LongGF	TECR--MSI2	chr19:14563821--chr17:57675044	1
RT112	LongGF	TIMM13--TUBA1B	chr19:2427255--chr12:49128046	1
RT112	LongGF	MISP--NPTN	chr19:757356--chr15:73587596	1
RT112	LongGF	RANBP1--NOTUM	chr22:20119009--chr17:81959685	1
RT112	LongGF	KLHL22--MED15	chr22:20471514--chr22:20496035	1
RT112	LongGF	SNAP29--SERINC5	chr22:20890506--chr5:80140098	1
RT112	LongGF	SNAP29--ZNF8	chr22:20890985--chr19:58296457	1
RT112	LongGF	CRKL--ZBTB24	chr22:20950453--chr6:109463051	1
RT112	LongGF	CRKL--YME1L1	chr22:20917638--chr10:27110915	1
RT112	LongGF	SF3A1--TIFA	chr22:30341706--chr4:112285666	1
RT112	LongGF	SPECC1L--TCF25	chr22:24313688--chr16:89904361	1
RT112	LongGF	SNRPD3--FAM35A	chr22:24571913--chr10:87151869	1
RT112	LongGF	SNRPD3--PRKCA	chr22:24572120--chr17:66808974	1
RT112	LongGF	MAPK1--HMGN2	chr22:21867443--chr1:26472600	1
RT112	LongGF	ANKRD54--SEMA4B	chr22:37848451--chr15:90192397	1
RT112	LongGF	NHP2L1--DYNC1LI2	chr22:41680243--chr16:66728242	1
RT112	LongGF	HSCB--CCDC117	chr22:28751240--chr22:28773781	1
RT112	LongGF	IFT74--LRRC8B	chr9:27044739--chr1:89549972	1
RT112	LongGF	BTAF1--COL4A5	chr10:91980451--chrX:108626348	1
RT112	LongGF	SRPK1--MAPK14	chr6:35920467--chr6:36052698	1
RT112	LongGF	SRPK1--ARF3	chr6:35857370--chr12:48957309	1
RT112	LongGF	DSP--OSTF1	chr6:7583160--chr9:75146882	1
RT112	LongGF	HNRNPH3--TRIP11	chr10:68338536--chr14:92006677	1
RT112	LongGF	HNRNPH3--GMNN	chr10:68341171--chr6:24777296	1
RT112	LongGF	GNPTG--SLC39A1	chr16:1361779--chr1:153962574	1
RT112	LongGF	ABLIM1--TUBGCP4	chr10:114447869--chr15:43398038	1
RT112	LongGF	ABLIM1--ACSL5	chr10:114442895--chr10:112399795	1
RT112	LongGF	TSPAN15--SNRPD1	chr10:69506322--chr18:21629061	1
RT112	LongGF	KCNK6--TMEM170A	chr19:38331581--chr16:75447636	1
RT112	LongGF	PSMD8--MT-ND3	chr19:38375067--chrM:10196	1
RT112	LongGF	HNRNPM--C12orf76	chr19:8467500--chr12:110048362	1
RT112	LongGF	DNM1L--RAB22A	chr12:32744642--chr20:58365194	1
RT112	LongGF	DNM1L--ZNF124	chr12:32744715--chr1:247155891	1
RT112	LongGF	PIR--RAB9A	chrX:15397530--chrX:13689288	1
RT112	LongGF	PIR--SNRPC	chrX:15479728--chr6:34772958	1
RT112	LongGF	PTPN4--DLG2	chr2:119976981--chr11:85598656	1
RT112	LongGF	ANKRD10--RBFOX2	chr13:110906031--chr22:35768348	1
RT112	LongGF	TMEM40--HNRNPDL	chr3:12743893--chr4:82424883	1
RT112	LongGF	FKBP1A--DAP	chr20:1375603--chr5:10761012	1
RT112	LongGF	MAVS--EIF4EBP2	chr20:3866839--chr10:70426488	1
RT112	LongGF	XRN2--TMEM14B	chr20:21381993--chr6:10770203	1
RT112	LongGF	KIZ--NAA60	chr20:21132094--chr16:3458180	1
RT112	LongGF	SH3BP2--NARF	chr4:2840183--chr17:82458822	1
RT112	LongGF	SH3BP2--TMEM50B	chr4:2835910--chr21:33450500	1
RT112	LongGF	NOP14--FN3K	chr4:2938325--chr17:82750982	1
RT112	LongGF	ADD1--ZNF736	chr4:2904756--chr7:64336982	1
RT112	LongGF	C14orf166--TMX1	chr14:51999705--chr14:51243970	1
RT112	LongGF	GMCL1--ZNF587	chr2:69880836--chr19:57860282	1
RT112	LongGF	SF3B2--PLCD3	chr11:66055308--chr17:45111795	1
RT112	LongGF	SF3B2--FAM21C	chr11:66063042--chr10:45728895	1
RT112	LongGF	GNAS--AGPAT3	chr20:58895609--chr21:43867347	1
RT112	LongGF	GNAS--FAM207A	chr20:58895609--chr21:44943839	1
RT112	LongGF	FXYD5--HNRNPM	chr19:35158402--chr19:8485601	1
RT112	LongGF	FXYD3--GLUD1	chr19:35123499--chr10:87094405	1
RT112	LongGF	ZBTB25--SMCHD1	chr14:64490360--chr18:2795946	1
RT112	LongGF	DHX32--CTDSPL	chr10:125867184--chr3:37862279	1
RT112	LongGF	GPATCH2L--PER2	chr14:76195929--chr2:238244934	1
RT112	LongGF	SPTLC1--STX12	chr9:92080015--chr1:27819648	1
RT112	LongGF	PAPOLA--TMEM222	chr14:96520127--chr1:27335987	1
RT112	LongGF	MRPS33--HDGF	chr7:141006471--chr1:156742543	1
RT112	LongGF	NDUFB2--ZNF568	chr7:140704963--chr19:36922582	1
RT112	LongGF	NDUFB2--CFAP57	chr7:140702863--chr1:43209915	1
RT112	LongGF	TFAP4--CHID1	chr16:4272656--chr11:893520	1
RT112	LongGF	SPG21--PPIL4	chr15:64989661--chr6:149526777	1
RT112	LongGF	SPG21--CIR1	chr15:64976527--chr2:174350747	1
RT112	LongGF	P3H2--ELOF1	chr3:189957479--chr19:11553622	1
RT112	LongGF	SNX5--TPCN1	chr20:17943194--chr12:113226963	1
RT112	LongGF	RPL6--CNOT8	chr12:112405964--chr5:154875761	1
RT112	LongGF	RPL6--RPL35A	chr12:112408637--chr3:197950189	1
RT112	LongGF	MAPKAPK5--HELZ2	chr12:111894137--chr20:63558650	1
RT112	LongGF	DZANK1--DTD1	chr20:18465249--chr20:18593728	1
RT112	LongGF	TASP1--BTBD3	chr20:13483337--chr20:11890954	1
RT112	LongGF	RPLP0--SLC2A6	chr12:120196861--chr9:133478285	1
RT112	LongGF	RPLP0--LMNB2	chr12:120196826--chr19:2456696	1
RT112	LongGF	PXN--HNRNPD	chr12:120222886--chr4:82373607	1
RT112	LongGF	FUS--GNB2	chr16:31182536--chr7:100678836	1
RT112	LongGF	SPAST--MAMSTR	chr2:32156284--chr19:48713528	1
RT112	LongGF	AQR--ZFR	chr15:34852068--chr5:32444223	1
RT112	LongGF	RNF10--COX6A1	chr12:120552697--chr12:120440453	1
RT112	LongGF	RNF10--EIF5A	chr12:120534703--chr17:7307681	1
RT112	LongGF	NDUFS1--ALKBH4	chr2:206118346--chr7:102457440	1
RT112	LongGF	RB1CC1--ATP6V1H	chr8:52714074--chr8:53756656	1
RT112	LongGF	RB1CC1--CTSA	chr8:52657296--chr20:45892785	1
RT112	LongGF	SNAPC1--RSRP1	chr14:61776252--chr1:25243634	1
RT112	LongGF	NCDN--ATP9A	chr1:35566648--chr20:51613708	1
RT112	LongGF	DEPDC1--PERP	chr1:68476802--chr6:138091322	1
RT112	LongGF	PHF20--NR6A1	chr20:35947702--chr9:124519634	1
RT112	LongGF	KPNA6--AKIP1	chr1:32173311--chr11:8919895	1
RT112	LongGF	FAS--DDX46	chr10:89010359--chr5:134829896	1
RT112	LongGF	CD44--PDHX	chr11:35180407--chr11:34992310	1
RT112	LongGF	ANLN--PPIA	chr7:36399354--chr7:44801396	1
RT112	LongGF	RABGAP1--LMNB1	chr9:122957208--chr5:126804773	1
RT112	LongGF	RABGAP1--NDUFV3	chr9:123104647--chr21:42903692	1
RT112	LongGF	QPCTL--ANXA1	chr19:45703329--chr9:73170262	1
RT112	LongGF	PRICKLE3--N4BP2L2	chrX:49185868--chr13:32527824	1
RT112	LongGF	SLC25A39--FUS	chr17:44321230--chr16:31182663	1
RT112	LongGF	ANGEL1--CRYZL1	chr14:76806616--chr21:33591207	1
RT112	LongGF	DDX11--SNX5	chr12:31074333--chr20:17951594	1
RT112	LongGF	GPRC5A--UBLCP1	chr12:12915370--chr5:159285196	1
RT112	LongGF	GPRC5A--WNT7B	chr12:12914731--chr22:45921893	1
RT112	LongGF	TACC3--PTPRA	chr4:1744711--chr20:3007420	1
RT112	LongGF	MDH1--UGP2	chr2:63604693--chr2:63887643	1
RT112	LongGF	SLC30A9--NSUN2	chr4:42001779--chr5:6611799	1
RT112	LongGF	MATR3--PCGF5	chr5:139293804--chr10:91222686	1
RT112	LongGF	AGPS--HSPD1	chr2:177468447--chr2:197490294	1
RT112	LongGF	AGPS--RQCD1	chr2:177493146--chr2:218568977	1
RT112	LongGF	ZFYVE16--ZNF558	chr5:80456458--chr19:8831316	1
RT112	LongGF	PSMA4--TWF1	chr15:78548931--chr12:43794344	1
RT112	LongGF	DCUN1D1--LPP	chr3:182947632--chr3:188225526	1
RT112	LongGF	CTNNA1--SIL1	chr5:138904346--chr5:139121032	1
RT112	LongGF	PHKA2--PHF5A	chrX:18924133--chr22:41467447	1
RT112	LongGF	ZFYVE16--NDUFS6	chr5:80408154--chr5:1814336	1
RT112	LongGF	DSG2--STAT2	chr18:31547401--chr12:56342045	1
RT112	LongGF	DSG2--HSPA14	chr18:31547641--chr10:14839955	1
RT112	LongGF	WDR37--ZNF431	chr10:1072312--chr19:21187694	1
RT112	LongGF	ATP6V1H--LYPLA1	chr8:53743690--chr8:54063326	1
RT112	LongGF	USP28--TAF1D	chr11:113837625--chr11:93738438	1
RT112	LongGF	NOP16--POLR2D	chr5:176384106--chr2:127846292	1
RT112	LongGF	RNF19A--TAF9	chr8:100309862--chr5:69366600	1
RT112	LongGF	BRD9--PBDC1	chr5:891675--chrX:76177707	1
RT112	LongGF	SNX1--RPLP1	chr15:64127806--chr15:69455167	1
RT112	LongGF	HMGB3--MZT1	chrX:150985593--chr13:72727523	1
RT112	LongGF	HMGB3--TXNIP	chrX:150985590--chr1:145996016	1
RT112	LongGF	NUP160--FNBP4	chr11:47837625--chr11:47765264	1
RT112	LongGF	RANBP3--GEMIN8	chr19:5941619--chrX:14009172	1
RT112	LongGF	TSSC1--KAT2B	chr2:3338016--chr3:20095262	1
RT112	LongGF	ZCCHC8--HIST2H2AA4	chr12:122474020--chr1:149842511	1
RT112	LongGF	FUT8--KCNK1	chr14:65561767--chr1:233671269	1
RT112	LongGF	MAP2K3--PTEN	chr17:21284785--chr10:87863848	1
RT112	LongGF	ANLN--RAC1	chr7:36439203--chr7:6392042	1
RT112	LongGF	GABARAPL2--SKIL	chr16:75566385--chr3:170359820	1
RT112	LongGF	VCL--SYNCRIP	chr10:74119072--chr6:85640230	1
RT112	LongGF	DAPK2--PAK2	chr15:63907648--chr3:196831104	1
RT112	LongGF	ADSS--KIF26B	chr1:244437769--chr1:245156683	1
RT112	LongGF	MFAP3--VDR	chr5:154054514--chr12:47842537	1
RT112	LongGF	AGA--EIF3C	chr4:177437404--chr16:28720913	1
RT112	LongGF	BOD1L1--HSPA4	chr4:13614556--chr5:133070453	1
RT112	LongGF	MAT2B--CCNG1	chr5:163512202--chr5:163439254	1
RT112	LongGF	CLEC16A--RAD51D	chr16:11053189--chr17:35098460	1
RT112	LongGF	CDH1--HSPB1	chr16:68828239--chr7:76302883	1
RT112	LongGF	CDH1--ENTPD4	chr16:68834478--chr8:23435388	1
RT112	LongGF	BAIAP2L1--YES1	chr7:98292278--chr18:723072	1
RT112	LongGF	LIG3--PTAFR	chr17:35008894--chr1:28193729	1
RT112	LongGF	CIAPIN1--AARS	chr16:57429280--chr16:70276485	1
RT112	LongGF	KMT2E--GPBP1L1	chr7:105040836--chr1:45686991	1
RT112	LongGF	MYCBP2--PIBF1	chr13:77273669--chr13:72798025	1
RT112	LongGF	LAMP2--RBM48	chrX:120439083--chr7:92537297	1
RT112	LongGF	LAMP2--SUMF2	chrX:120438406--chr7:56080529	1
RT112	LongGF	GDE1--MRRF	chr16:19502516--chr9:122325340	1
RT112	LongGF	GDE1--HCAR1	chr16:19502493--chr12:122727219	1
RT112	LongGF	AP2B1--HSP90AA1	chr17:35598262--chr14:102085411	1
RT112	LongGF	LIG3--NLE1	chr17:34983446--chr17:35137707	1
RT112	LongGF	ALDH3B1--USP22	chr11:68028400--chr17:21000815	1
RT112	LongGF	DBF4--MYL6	chr7:87876777--chr12:56160624	1
RT112	LongGF	VPS41--NDUFA4	chr7:38774243--chr7:10940010	1
RT112	LongGF	PAFAH1B1--WDR45B	chr17:2681728--chr17:82621608	1
RT112	LongGF	KIAA0100--TFB1M	chr17:28633359--chr6:155257788	1
RT112	LongGF	KIAA0100--RP11-1212A22.4	chr17:28636962--chr16:18368387	1
RT112	LongGF	TRAPPC6A--NUP54	chr19:45178092--chr4:76124757	1
RT112	LongGF	ST7L--NASP	chr1:112579359--chr1:45614608	1
RT112	LongGF	LASP1--CWC25	chr17:38914323--chr17:38825165	1
RT112	LongGF	LAS1L--CDK4	chrX:65524179--chr12:57749228	1
RT112	LongGF	CYP51A1--DSN1	chr7:92126326--chr20:36752110	1
RT112	LongGF	CYP51A1--PDP2	chr7:92112577--chr16:66887675	1
RT112	LongGF	KRIT1--CBX5	chr7:92235614--chr12:54235645	1
RT112	LongGF	BAD--ZW10	chr11:64271804--chr11:113771223	1
RT112	LongGF	HS3ST1--TMX4	chr4:11428698--chr20:8010316	1
RT112	LongGF	MAD1L1--MICALL2	chr7:2149237--chr7:1459182	1
RT112	LongGF	LASP1--WDR3	chr17:38921397--chr1:117958958	1
RT112	LongGF	CRAMP1L--MIA3	chr16:1677376--chr1:222621861	1
RT112	LongGF	M6PR--YTHDF2	chr12:8941842--chr1:28743967	1
RT112	LongGF	KLHL13--ABCD3	chrX:118028505--chr1:94418589	1
RT112	LongGF	CFLAR--ZCCHC4	chr2:201141050--chr4:25333455	1
RT112	LongGF	TFPI--IFNAR1	chr2:187465263--chr21:33349540	1
RT112	LongGF	NDUFAF7--PLCD3	chr2:37248638--chr17:45111776	1
RT112	LongGF	ARF5--TROAP	chr7:127590064--chr12:49323946	1
RT112	LongGF	AK2--PGLS	chr1:33024441--chr19:17516171	1
RT112	LongGF	FKBP4--TPT1	chr12:2798754--chr13:45340185	1
RT112	LongGF	CCDC132--ATP5C1	chr7:93253931--chr10:7806973	1
RT112	LongGF	SLC25A5--AAGAB	chrX:119470371--chr15:67236406	1
RT112	LongGF	VTA1--GPR126	chr6:142166225--chr6:142309645	1
RT112	LongGF	BAZ1B--PABPN1	chr7:73492867--chr14:23321618	1
RT112	LongGF	BAZ1B--YTHDF3	chr7:73521941--chr8:63168773	1
RT112	LongGF	ZNF207--MAVS	chr17:32380045--chr20:3864680	1
RT112	LongGF	ZNF207--PEX2	chr17:32372324--chr8:76983258	1
RT112	LongGF	UQCRC1--AP1G2	chr3:48609266--chr14:23565871	1
RT112	LongGF	CSDE1--RPL35A	chr1:114720613--chr3:197950933	1
RT112	LongGF	NCAPD2--EIF1	chr12:6531773--chr17:41691782	1
RT112	LongGF	NCAPD2--ARHGAP11A	chr12:6531554--chr15:32638324	1
RT112	LongGF	FUZ--COX6B1	chr19:49813288--chr19:35658740	1
RT112	LongGF	ZNF200--TPRG1L	chr16:3234252--chr1:3629472	1
RT112	LongGF	LRRC23--ZNF320	chr12:6905583--chr19:52897518	1
RT112	LongGF	HFE--BPNT1	chr6:26095201--chr1:220063105	1
RT112	LongGF	UTP18--XRN2	chr17:51296962--chr20:21303474	1
RT112	LongGF	UTP18--GSKIP	chr17:51293992--chr14:96379787	1
RT112	LongGF	TTC19--TOM1L1	chr17:16025013--chr17:54900922	1
RT112	LongGF	PSMB1--BLOC1S5	chr6:170549112--chr6:8062533	1
RT112	LongGF	PSMB1--MYO6	chr6:170553129--chr6:75907603	1
RT112	LongGF	JARID2--DTNBP1	chr6:15246583--chr6:15533394	1
RT112	LongGF	MRPS10--HNRNPA3	chr6:42217860--chr2:177215641	1
RT112	LongGF	CYB561--TMED4	chr17:63433144--chr7:44580399	1
RT112	LongGF	CYB561--SUMO2	chr17:63433222--chr17:75165884	1
RT112	LongGF	MPND--EIF1	chr19:4343844--chr17:41688993	1
RT112	LongGF	HEATR5B--ARHGDIA	chr2:37032730--chr17:81869906	1
RT112	LongGF	SEC62--ZNF678	chr3:169997716--chr1:227646717	1
RT112	LongGF	RPS20--UQCRQ	chr8:56073236--chr5:132867616	1
RT112	LongGF	RPS20--MTF1	chr8:56073261--chr1:37838720	1
RT112	LongGF	MTHFD2--LSM14B	chr2:74217074--chr20:62135056	1
RT112	LongGF	YBX1--ZNF503	chr1:42682601--chr10:75400159	1
RT112	LongGF	ASPM--TPM3	chr1:197105187--chr1:154182986	1
RT112	LongGF	ATXN3--NT5C2	chr14:92062016--chr10:103101054	1
RT112	LongGF	ATXN3--RBM25	chr14:92064183--chr14:73103365	1
RT112	LongGF	TRMT11--ANXA5	chr6:125993822--chr4:121677951	1
RT112	LongGF	PPAP2A--MELK	chr5:55468149--chr9:36607672	1
RT112	LongGF	EVI5--RAB3IP	chr1:92512898--chr12:69815423	1
RT112	LongGF	PKM--DSTN	chr15:72218953--chr20:17604606	1
RT112	LongGF	PKM--TMEM160	chr15:72231175--chr19:47048473	1
RT112	LongGF	ZC3H15--HACL1	chr2:186495334--chr3:15560898	1
RT112	LongGF	RRP15--CNTNAP3	chr1:218330947--chr9:39193127	1
RT112	LongGF	RRP15--TMEM135	chr1:218331947--chr11:87132075	1
RT112	LongGF	PDK3--USP40	chrX:24465407--chr2:233475860	1
RT112	LongGF	MEF2A--RRAS2	chr15:99633172--chr11:14295857	1
RT112	LongGF	ABCA7--NXT1	chr19:1059041--chr20:23350915	1
RT112	LongGF	PMS1--GRHL2	chr2:189852652--chr8:101492449	1
RT112	LongGF	ZNF76--PIP5K1C	chr6:35295795--chr19:3632499	1
RT112	LongGF	GNAI3--UBXN2A	chr1:109594847--chr2:24000328	1
RT112	LongGF	PKN2--CORO1B	chr1:88684594--chr11:67438701	1
RT112	LongGF	TBC1D22B--CLEC7A	chr6:37269649--chr12:10130150	1
RT112	LongGF	NDUFB4--CBWD2	chr3:120602205--chr2:113493994	1
RT112	LongGF	NDUFB4--FABP4	chr3:120596488--chr8:81479431	1
RT112	LongGF	ZC3H15--ACTR3	chr2:186495230--chr2:113917008	1
RT112	LongGF	CFAP20--CMIP	chr16:58116951--chr16:81445542	1
RT112	LongGF	PABPC1--DCAKD	chr8:100703278--chr17:45024296	1
RT112	LongGF	TESK2--AKR1A1	chr1:45457562--chr1:45561779	1
RT112	LongGF	CDC42--RPS4X	chr1:22086785--chrX:72276220	1
RT112	LongGF	RDH11--RNF168	chr14:67692556--chr3:196487488	1
RT112	LongGF	ALDH3A2--PLEKHA1	chr17:19676290--chr10:122431408	1
RT112	LongGF	PRR11--SFT2D2	chr17:59204464--chr1:168226110	1
RT112	LongGF	PRR11--NUDT19	chr17:59169830--chr19:32713231	1
RT112	LongGF	LAPTM4A--CLCN7	chr2:20051431--chr16:1474844	1
RT112	LongGF	SRBD1--CAMKMT	chr2:45393128--chr2:44390306	1
RT112	LongGF	PSME4--ERLEC1	chr2:53869538--chr2:53787373	1
RT112	LongGF	NUCKS1--ATP6V0C	chr1:205750038--chr16:2519921	1
RT112	LongGF	BCL3--LARS	chr19:44748868--chr5:146143085	1
RT112	LongGF	CLEC2D--GOLGB1	chr12:9668243--chr3:121697957	1
RT112	LongGF	TGFBR3--UVSSA	chr1:91861470--chr4:1348087	1
RT112	LongGF	HES2--SCD5	chr1:6415829--chr4:82798367	1
RT112	LongGF	ATP1B3--NUPL2	chr3:141903616--chr7:23187147	1
RT112	LongGF	NEDD4--NR2F2	chr15:55993510--chr15:96334073	1
RT112	LongGF	PHRF1--DEAF1	chr11:582081--chr11:644654	1
RT112	LongGF	NUCB2--COCH	chr11:17330898--chr14:30877729	1
RT112	LongGF	RNF126--SSR4	chr19:663038--chrX:153796432	1
RT112	LongGF	JMJD6--APOBEC3F	chr17:76713231--chr22:39045004	1
RT112	LongGF	ST6GALNAC2--TCTA	chr17:76563838--chr3:49415449	1
RT112	LongGF	ST6GALNAC2--RPL7L1	chr17:76564407--chr6:42886713	1
RT112	LongGF	FSTL4--SERGEF	chr5:133567184--chr11:18008077	1
RT112	LongGF	FSTL4--COMMD10	chr5:133567185--chr5:116291514	1
RT112	LongGF	FOXN3--REEP3	chr14:89161578--chr10:63623738	1
RT112	LongGF	FOXN3--MT-ND6	chr14:89161601--chrM:14556	1
RT112	LongGF	AKR7A2--LYPLA1	chr1:19306016--chr8:54052758	1
RT112	LongGF	ANAPC4--DLD	chr4:25383337--chr7:107901816	1
RT112	LongGF	TRAPPC3--ALYREF	chr1:36137169--chr17:81888324	1
RT112	LongGF	THRAP3--SLC4A3	chr1:36259459--chr2:219638698	1
RT112	LongGF	THRAP3--MRPS15	chr1:36259483--chr1:36457982	1
RT112	LongGF	PHPT1--FXYD3	chr9:136850870--chr19:35122780	1
RT112	LongGF	TTC17--C12orf76	chr11:43448000--chr12:110048361	1
RT112	LongGF	ARID4B--LIN9	chr1:235260753--chr1:226295840	1
RT112	LongGF	SDCCAG8--LETM1	chr1:243271003--chr4:1811817	1
RT112	LongGF	KIF1B--EVI5	chr1:10380673--chr1:92511431	1
RT112	LongGF	SYNE2--EIF2S1	chr14:63909226--chr14:67364759	1
RT112	LongGF	SYNE2--HIATL2	chr14:64004312--chr9:96949058	1
RT112	LongGF	CUL1--TGIF2	chr7:148730358--chr20:36592937	1
RT112	LongGF	TAB2--DYNLL1	chr6:149378735--chr12:120498146	1
RT112	LongGF	ARID1B--KAT6B	chr6:157208893--chr10:74842798	1
RT112	LongGF	MRPS10--MT-CYB	chr6:42208337--chrM:15713	1
RT112	LongGF	RSF1--TASP1	chr11:77820526--chr20:13483338	1
RT112	LongGF	FAM120A--RSRC2	chr9:93565673--chr12:122522151	1
RT112	LongGF	H6PD--ISG20L2	chr1:9269057--chr1:156722277	1
RT112	LongGF	H6PD--IL10RB	chr1:9271158--chr21:33296697	1
RT112	LongGF	EPN3--C19orf52	chr17:50541920--chr19:10929656	1
RT112	LongGF	RFC2--CXADR	chr7:74231947--chr21:17568381	1
RT112	LongGF	RFC2--UPK3BL	chr7:74231914--chr7:102637218	1
RT112	LongGF	NFE2L3--NTAN1	chr7:26183705--chr16:15048068	1
RT112	LongGF	LIMA1--PDE12	chr12:50175900--chr3:57561991	1
RT112	LongGF	PIK3CB--CEP70	chr3:138796460--chr3:138532572	1
RT112	LongGF	THOC3--C4orf3	chr5:175961271--chr4:119297563	1
RT112	LongGF	MPHOSPH9--AIMP2	chr12:123210054--chr7:6015143	1
RT112	LongGF	MPHOSPH9--KIF14	chr12:123156046--chr1:200553029	1
RT112	LongGF	PLEKHA5--ZFP36L2	chr12:19129780--chr2:43224948	1
RT112	LongGF	MSMO1--EIF3I	chr4:165342586--chr1:32226416	1
RT112	LongGF	MSMO1--AKIRIN1	chr4:165337921--chr1:39005195	1
RT112	LongGF	TTC17--DDIT4	chr11:43443322--chr10:72274431	1
RT112	LongGF	CS--YKT6	chr12:56272231--chr7:44212672	1
RT112	LongGF	CS--ERO1L	chr12:56274856--chr14:52658147	1
RT112	LongGF	WAPAL--NPDC1	chr10:86521687--chr9:137040537	1
RT112	LongGF	WAPAL--RAB2B	chr10:86473973--chr14:21474866	1
RT112	LongGF	VMP1--RPS6KB1	chr17:59808794--chr17:59893325	1
RT112	LongGF	EIF4B--EIF3CL	chr12:53034640--chr16:28401206	1
RT112	LongGF	GLTSCR1--KRT10	chr19:47679343--chr17:40818920	1
RT112	LongGF	RNF4--TMCO3	chr4:2468398--chr13:113520613	1
RT112	LongGF	CDH3--PROM2	chr16:68678561--chr2:95290719	1
RT112	LongGF	LIMCH1--COMMD8	chr4:41360935--chr4:47456730	1
RT112	LongGF	LIMCH1--CMC1	chr4:41360935--chr3:28316330	1
RT112	LongGF	NGFR--ESRP2	chr17:49514892--chr16:68231186	1
RT112	LongGF	RFXANK--AP1G2	chr19:19192969--chr14:23566662	1
RT112	LongGF	SUGP2--SOGA1	chr19:19025641--chr20:36780188	1
RT112	LongGF	SUGP2--TYMS	chr19:18992704--chr18:670304	1
RT112	LongGF	SLC12A2--IFIT3	chr5:128188389--chr10:89340439	1
RT112	LongGF	SLC12A2--PRKCI	chr5:128188287--chr3:170303906	1
RT112	LongGF	CNN2--SLC17A5	chr19:1038790--chr6:73594257	1
RT112	LongGF	CNN2--LRRFIP1	chr19:1032457--chr2:237765082	1
RT112	LongGF	USP13--NMD3	chr3:179706974--chr3:161233476	1
RT112	LongGF	EIF2AK2--SMIM14	chr2:37106796--chr4:39551685	1
RT112	LongGF	ZFR--TMED2	chr5:32444249--chr12:123584558	1
RT112	LongGF	RC3H2--MRRF	chr9:122873938--chr9:122328068	1
RT112	LongGF	TRAF3IP2--ARRB2	chr6:111563041--chr17:4710743	1
RT112	LongGF	SOAT1--DIS3L	chr1:179357894--chr15:66329257	1
RT112	LongGF	GDI2--RBM47	chr10:5800706--chr4:40629394	1
RT112	LongGF	USP13--BCAS1	chr3:179787811--chr20:53985416	1
RT112	LongGF	PPIL2--TSC22D2	chr22:21691430--chr3:150459728	1
RT112	LongGF	SEC61A1--MCM8	chr3:128069734--chr20:5950839	1
RT112	LongGF	FLYWCH1--ABCC1	chr16:2948523--chr16:15949772	1
RT112	LongGF	MXD1--ZFAND3	chr2:69915213--chr6:37819914	1
RT112	LongGF	CDK17--GLRX3	chr12:96399984--chr10:130171582	1
RT112	LongGF	CCAR1--TSPAN31	chr10:68792040--chr12:57747728	1
RT112	LongGF	OGFR--PABPC1	chr20:62808324--chr8:100706997	1
RT112	LongGF	SNRNP40--MBD2	chr1:31271377--chr18:54164702	1
RT112	LongGF	MPC1--HDDC2	chr6:166366891--chr6:125300537	1
RT112	LongGF	CDH3--TANGO6	chr16:68645750--chr16:69022825	1
RT112	LongGF	LDHB--MMS19	chr12:21635703--chr10:97477903	1
RT112	LongGF	TIMELESS--SPC24	chr12:56416805--chr19:11147047	1
RT112	LongGF	GAPDH--TRA2A	chr12:6536968--chr7:23531809	1
RT112	LongGF	TPI1--BLCAP	chr12:6870755--chr20:37519154	1
RT112	LongGF	TPI1--STAT6	chr12:6869343--chr12:57096130	1
RT112	LongGF	GNPTAB--SORBS2	chr12:101745802--chr4:185646667	1
RT112	LongGF	GNPTAB--TALDO1	chr12:101830746--chr11:747454	1
RT112	LongGF	LPCAT3--MTDH	chr12:6977215--chr8:97727303	1
RT112	LongGF	CAND1--ASXL1	chr12:67269647--chr20:32358657	1
RT112	LongGF	LDHB--ZNF260	chr12:21638442--chr19:36515002	1
RT112	LongGF	SRSF9--RAC1	chr12:120469617--chr7:6374653	1
RT112	LongGF	FGFR1OP2--ANKRD40	chr12:26954168--chr17:50693905	1
RT112	LongGF	NEDD9--C5orf56	chr6:11185672--chr5:132449688	1
RT112	LongGF	RSRC2--TTC3	chr12:122526847--chr21:37108390	1
RT112	LongGF	KRT18--PPP1CA	chr12:52951784--chr11:67401812	1
RT112	LongGF	KRT18--PLEKHM1	chr12:52949262--chr17:45439541	1
RT112	LongGF	PRR4--CPSF6	chr12:10847136--chr12:69262561	1
RT112	LongGF	PRR4--KTN1	chr12:11171553--chr14:55601753	1
RT112	LongGF	PARP11--TTC3	chr12:3873211--chr21:37108391	1
RT112	LongGF	ARPC3--MKI67	chr12:110436662--chr10:128119320	1
RT112	LongGF	GPN3--ACTL6A	chr12:110452688--chr3:179588009	1
RT112	LongGF	SH2B3--ATXN2	chr12:111449464--chr12:111488775	1
RT112	LongGF	MANSC1--IQCC	chr12:12329643--chr1:32207016	1
RT112	LongGF	MANSC1--ZBED1	chr12:12329646--chrX:2488444	1
RT112	LongGF	DUSP16--MBNL2	chr12:12487188--chr13:97222531	1
RT112	LongGF	DUSP16--H1FX	chr12:12474749--chr3:129314881	1
RT112	LongGF	NAA25--SCARB2	chr12:112081067--chr4:76159153	1
RT112	LongGF	ARHGDIB--RPS18	chr12:14947905--chr6:33275829	1
RT112	LongGF	GTF2H3--MRPL49	chr12:123661587--chr11:65126178	1
RT112	LongGF	GTF2H3--GNG4	chr12:123661391--chr1:235550699	1
RT112	LongGF	EIF2B1--DTD1	chr12:123621379--chr20:18588061	1
RT112	LongGF	SLC38A1--DCAF13	chr12:46268525--chr8:103430609	1
RT112	LongGF	HARS2--TMCO6	chr5:140691884--chr5:140640682	1
RT112	LongGF	GMNN--MOAP1	chr6:24781164--chr14:93184151	1
RT112	LongGF	HECA--ARHGEF39	chr6:139178864--chr9:35661849	1
RT112	LongGF	PHACTR2--MTX2	chr6:143678208--chr2:176296858	1
RT112	LongGF	TBP--STAG3L5P-PVRIG2P-PILRB	chr6:170571403--chr7:100349886	1
RT112	LongGF	PTK7--HINT1	chr6:43142298--chr5:131159611	1
RT112	LongGF	DNPH1--CTDNEP1	chr6:43229397--chr17:7251576	1
RT112	LongGF	GMDS--FARS2	chr6:2245312--chr6:5545176	1
RT112	LongGF	BTN2A1--TNFRSF21	chr6:26467552--chr6:47232497	1
RT112	LongGF	FBRSL1--RCC2	chr12:132490779--chr1:17439546	1
RT112	LongGF	ACOT13--CRYL1	chr6:24697880--chr13:20489369	1
RT112	LongGF	THG1L--RPS27L	chr5:157740585--chr15:63155635	1
RT112	LongGF	ARSB--CAMK1D	chr5:78777584--chr10:12825853	1
RT112	LongGF	CCNG1--C4orf46	chr5:163441130--chr4:158666805	1
RT112	LongGF	PDE4D--RCC1	chr5:59768245--chr1:28508126	1
RT112	LongGF	RAD1--SCAMP4	chr5:34906004--chr19:1917714	1
RT112	LongGF	SLC12A7--MMP14	chr5:1051413--chr14:22847149	1
RT112	LongGF	RAD50--CRIM1	chr5:132609189--chr2:36548744	1
RT112	LongGF	NCOA7--ACAD11	chr6:125855239--chr3:132578881	1
RT112	LongGF	NCOA7--NATD1	chr6:125878317--chr17:21239551	1
RT112	LongGF	SASH1--CARF	chr6:148550093--chr2:202984777	1
RT112	LongGF	FBXO5--GOLGA4	chr6:152975145--chr3:37326819	1
RT112	LongGF	KCTD20--NXPE3	chr6:36490506--chr3:101782288	1
RT112	LongGF	ATP5B--BRK1	chr12:56640110--chr3:10115809	1
RT112	LongGF	STK38--ST3GAL5	chr6:36540069--chr2:85846568	1
RT112	LongGF	SRSF3--RPS3A	chr6:36602109--chr4:151100540	1
RT112	LongGF	SRSF3--XRCC6	chr6:36594481--chr22:41653523	1
RT112	LongGF	SOD2--FAM63B	chr6:159681028--chr15:58860538	1
RT112	LongGF	SOD2--NQO1	chr6:159679827--chr16:69710327	1
RT112	LongGF	FBXO9--RACGAP1	chr6:53095561--chr12:50006536	1
RT112	LongGF	ZNF451--RPF2	chr6:57161082--chr6:110985137	1
RT112	LongGF	WASF1--FOXO3	chr6:110179438--chr6:108679825	1
RT112	LongGF	ALDH5A1--SLU7	chr6:24535592--chr5:160402812	1
RT112	LongGF	GOSR1--CRLF3	chr17:30481140--chr17:30797310	1
RT112	LongGF	PNPO--POLK	chr17:47947945--chr5:75596804	1
RT112	LongGF	PNPO--RHOBTB3	chr17:47947384--chr5:95795062	1
RT112	LongGF	CDK5RAP3--RP11-977G19.10	chr17:47976709--chr12:56314850	1
RT112	LongGF	PIGL--ZNF791	chr17:16218563--chr19:12631708	1
RT112	LongGF	PFN1--CSE1L	chr17:4948346--chr20:49046422	1
RT112	LongGF	PFN1--PLEC	chr17:4948479--chr8:143923662	1
RT112	LongGF	RNF167--CPNE1	chr17:4944824--chr20:35631257	1
RT112	LongGF	GOSR1--NSRP1	chr17:30510877--chr17:30118172	1
RT112	LongGF	KPNB1--TOB2	chr17:47665056--chr22:41446373	1
RT112	LongGF	CCDC47--PARL	chr17:63756571--chr3:183884721	1
RT112	LongGF	ALDH3A1--SHMT1	chr17:19738453--chr17:18360412	1
RT112	LongGF	C17orf75--TAPBP	chr17:32342028--chr6:33300395	1
RT112	LongGF	LGALS3BP--USMG5	chr17:78972471--chr10:103392282	1
RT112	LongGF	KAT2A--ORMDL3	chr17:42121208--chr17:39921182	1
RT112	LongGF	LUC7L3--RBM39	chr17:50741672--chr20:35738967	1
RT112	LongGF	LUC7L3--MKI67	chr17:50745730--chr10:128109006	1
RT112	LongGF	YWHAE--IWS1	chr17:1364976--chr2:127504880	1
RT112	LongGF	WSB1--ELMSAN1	chr17:27314927--chr14:73729639	1
RT112	LongGF	TMEM97--EEF1A1	chr17:28327461--chr6:73518496	1
RT112	LongGF	LARP4B--ARPC5	chr10:810140--chr1:183627443	1
RT112	LongGF	CCNJ--ARHGAP19	chr10:96044462--chr10:97246338	1
RT112	LongGF	HPS1--MAPKAPK3	chr10:98445395--chr3:50648474	1
RT112	LongGF	DNMBP--NCBP2	chr10:99876370--chr3:196936500	1
RT112	LongGF	EIF3A--SRRM1	chr10:119061223--chr1:24648856	1
RT112	LongGF	ATE1--UBA52	chr10:121928633--chr19:18573289	1
RT112	LongGF	ATE1--ATP5J2	chr10:121928346--chr7:99460193	1
RT112	LongGF	PLEKHA1--STK32C	chr10:122393180--chr10:132331435	1
RT112	LongGF	C10orf54--KIAA1279	chr10:71755465--chr10:69008924	1
RT112	LongGF	PPP3CB--OCIAD1	chr10:73479315--chr4:48857210	1
RT112	LongGF	TNKS2--MARCH5	chr10:91840557--chr10:92291528	1
RT112	LongGF	ACBD5--PRELID2	chr10:27195967--chr5:145759297	1
RT112	LongGF	TMEM97--PLEKHA2	chr17:28326579--chr8:38973009	1
RT112	LongGF	MTPAP--ERBB2	chr10:30310651--chr17:39707140	1
RT112	LongGF	GLRX3--ATXN10	chr10:130179339--chr22:45740538	1
RT112	LongGF	CCDC6--ANK3	chr10:59814755--chr10:60261858	1
RT112	LongGF	JOSD1--ASCC1	chr22:38687058--chr10:72216124	1
RT112	LongGF	TSPAN14--ACOX1	chr10:80521807--chr17:75943115	1
RT112	LongGF	TSPAN14--CXCL16	chr10:80522415--chr17:4734177	1
RT112	LongGF	NUFIP2--TNFSF10	chr17:29259477--chr3:172505859	1
RT112	LongGF	NUFIP2--SUCLG2	chr17:29287547--chr3:67375636	1
RT112	LongGF	RPL19--FLOT2	chr17:39202336--chr17:28881266	1
RT112	LongGF	FBXL20--ZNF721	chr17:39254127--chr4:443739	1
RT112	LongGF	TUBD1--MAPK1IP1L	chr17:59860072--chr14:55065769	1
RT112	LongGF	DDX6--U2AF1	chr11:118760000--chr21:6487203	1
RT112	LongGF	ZPR1--CCDC125	chr11:116778053--chr5:69282009	1
RT112	LongGF	FNBP4--GTF2F2	chr11:47765267--chr13:45283439	1
RT112	LongGF	HSPA8--TPT1	chr11:123061193--chr13:45339563	1
RT112	LongGF	SIAE--UQCC3	chr11:124634295--chr11:62672155	1
RT112	LongGF	FOXRED1--PDXK	chr11:126269444--chr21:43760428	1
RT112	LongGF	CHORDC1--UQCRH	chr11:90218133--chr1:46310152	1
RT112	LongGF	RNF141--SLC25A32	chr11:10513942--chr8:103399663	1
RT112	LongGF	RNF141--YES1	chr11:10514437--chr18:722845	1
RT112	LongGF	KIAA1377--TOR4A	chr11:102000114--chr9:137282240	1
RT112	LongGF	EIF4G2--ZNF841	chr11:10801090--chr19:52095574	1
RT112	LongGF	EIF4G2--GGNBP2	chr11:10808702--chr17:36577980	1
RT112	LongGF	ELP4--LDHC	chr11:31520090--chr11:18434729	1
RT112	LongGF	MDK--JSRP1	chr11:46382054--chr19:2269744	1
RT112	LongGF	NAA40--VPS37A	chr11:63956936--chr8:17247368	1
RT112	LongGF	NAA40--CIPC	chr11:63956712--chr14:77115947	1
RT112	LongGF	SLC35F2--SWAP70	chr11:107791827--chr11:9750140	1
RT112	LongGF	SLC35F2--RMND1	chr11:107792471--chr6:151405064	1
RT112	LongGF	RPS13--NDUFA12	chr11:17077478--chr12:95002804	1
RT112	LongGF	NUP98--CCDC58	chr11:3797399--chr3:122363027	1
RT112	LongGF	PSMD9--HPD	chr12:121888994--chr12:121847038	1
RT112	LongGF	CORO1C--MT-CYB	chr12:108645363--chrM:15421	1
RT112	LongGF	GRPEL1--COX7A2	chr4:7064061--chr6:75240333	1
RT112	LongGF	PHF12--NFATC2IP	chr17:28950063--chr16:28955976	1
RT112	LongGF	TMEM33--WDR92	chr4:41956288--chr2:68130190	1
RT112	LongGF	SLAIN2--GPR87	chr4:48420124--chr3:151300066	1
RT112	LongGF	SLAIN2--RPLP2	chr4:48341666--chr11:810015	1
RT112	LongGF	CHIC2--LY6E	chr4:54064456--chr8:143021793	1
RT112	LongGF	RPL34--HNRNPH1	chr4:108622513--chr5:179623034	1
RT112	LongGF	DHX15--MCM7	chr4:24554733--chr7:100093106	1
RT112	LongGF	SEPSECS--PRRC2B	chr4:25159108--chr9:131394263	1
RT112	LongGF	FBXW7--ARFIP1	chr4:152350125--chr4:152780229	1
RT112	LongGF	WHSC1--SRP72	chr4:1893439--chr4:56467662	1
RT112	LongGF	UGDH--DHFR	chr4:39510743--chr5:80627410	1
RT112	LongGF	CCDC34--DNMT1	chr11:27357486--chr19:10175570	1
RT112	LongGF	PNO1--AP1S3	chr2:68175420--chr2:223765306	1
RT112	LongGF	PASK--ITGB1BP1	chr2:241112438--chr2:9408112	1
RT112	LongGF	TAF1B--YWHAQ	chr2:9845317--chr2:9588329	1
RT112	LongGF	PLEKHB2--GFOD2	chr2:131147702--chr16:67684617	1
RT112	LongGF	PRKD3--SEC11A	chr2:37260386--chr15:84716024	1
RT112	LongGF	PRKD3--AHSA2	chr2:37292982--chr2:61189322	1
RT112	LongGF	SLC25A12--UGT1A6	chr2:171834057--chr2:233691819	1
RT112	LongGF	DARS--EEF1A1	chr2:135914512--chr6:73517904	1
RT112	LongGF	SRSF7--RPL38	chr2:38745007--chr17:74209879	1
RT112	LongGF	SRSF7--MT-CO3	chr2:38745117--chrM:9317	1
RT112	LongGF	SDC1--NOC4L	chr2:20224800--chr12:132150974	1
RT112	LongGF	ORC4--ERI3	chr2:148020632--chr1:44339322	1
RT112	LongGF	ORC4--LYPD6B	chr2:147975974--chr2:149130953	1
RT112	LongGF	ATF2--RIMKLB	chr2:175151059--chr12:8777739	1
RT112	LongGF	THADA--PCNA	chr2:43578511--chr20:5117664	1
RT112	LongGF	AAK1--PPP1R15B	chr2:69463709--chr1:204404307	1
RT112	LongGF	TIA1--PYCR2	chr2:70215494--chr1:225923698	1
RT112	LongGF	PCYOX1--TAPBP	chr2:70280045--chr6:33313272	1
RT112	LongGF	EPAS1--CALM2	chr2:46297937--chr2:47170765	1
RT112	LongGF	EPAS1--PIGF	chr2:46297936--chr2:46592584	1
RT112	LongGF	SPTBN1--ZNF385A	chr2:54628235--chr12:54369442	1
RT112	LongGF	RTN4--HNRNPAB	chr2:55049849--chr5:178205006	1
RT112	LongGF	RTN4--HMGN1	chr2:54982513--chr21:39345275	1
RT112	LongGF	DOK1--RPS8	chr2:74555151--chr1:44776713	1
RT112	LongGF	PAPOLG--UPF3B	chr2:60756395--chrX:119852839	1
RT112	LongGF	UNC50--PTP4A2	chr2:98608727--chr1:31919663	1
RT112	LongGF	USP34--EHBP1	chr2:61420744--chr2:62747392	1
RT112	LongGF	CCT4--COX7A2L	chr2:61872589--chr2:42353211	1
RT112	LongGF	CCT4--RPA2	chr2:61888449--chr1:27914521	1
RT112	LongGF	NFE2L2--MTX2	chr2:177264527--chr2:176296857	1
RT112	LongGF	COQ10B--FAM134C	chr2:197474217--chr17:42580767	1
RT112	LongGF	COQ10B--PRUNE	chr2:197474569--chr1:151024771	1
RT112	LongGF	SF3B1--HSPE1	chr2:197421027--chr2:197503036	1
RT112	LongGF	MOB4--HIBCH	chr2:197535527--chr2:190244886	1
RT112	LongGF	HSPE1--PITPNB	chr2:197503037--chr22:27897800	1
RT112	LongGF	KDM3A--GCC2	chr2:86456566--chr2:108484146	1
RT112	LongGF	CHMP3--YIPF4	chr2:86542312--chr2:32292349	1
RT112	LongGF	FHL2--MATN2	chr2:105360036--chr8:98003952	1
RT112	LongGF	CNPPD1--DCAF16	chr2:219172074--chr4:17805202	1
RT112	LongGF	CNPPD1--KRT13	chr2:219172658--chr17:41505447	1
RT112	LongGF	HDLBP--PASK	chr2:241315569--chr2:241108303	1
RT112	LongGF	RPF1--GNG5	chr1:84482996--chr1:84501971	1
RT112	LongGF	KIAA2013--ADIRF	chr1:11920239--chr10:86970624	1
RT112	LongGF	WLS--FAF1	chr1:68193953--chr1:50535456	1
RT112	LongGF	PRDM2--CTPS1	chr1:13779453--chr1:40983300	1
RT112	LongGF	TROVE2--RPL7L1	chr1:193089430--chr6:42889304	1
RT112	LongGF	TROVE2--AKIRIN1	chr1:193089900--chr1:39005212	1
RT112	LongGF	SRSF11--HNRNPH1	chr1:70232266--chr5:179623028	1
RT112	LongGF	SRSF11--RRM2	chr1:70244793--chr2:10122894	1
RT112	LongGF	TTF2--RHNO1	chr1:117079209--chr12:2888325	1
RT112	LongGF	TSNAX--TMEM184C	chr1:231565706--chr4:147634742	1
RT112	LongGF	TBCE--PXMP2	chr1:235448347--chr12:132690376	1
RT112	LongGF	LGALS8--SRSF10	chr1:236550805--chr1:23974973	1
RT112	LongGF	ETV3--SRRM2	chr1:157136321--chr16:2769065	1
RT112	LongGF	IVNS1ABP--C1orf27	chr1:185310741--chr1:186379392	1
RT112	LongGF	KLHL12--H3F3A	chr1:202892551--chr1:226064386	1
RT112	LongGF	RBBP5--IRF6	chr1:205086279--chr1:209787207	1
RT112	LongGF	RBBP5--WDR55	chr1:205086252--chr5:140670034	1
RT112	LongGF	GBP3--PTMA	chr1:89009014--chr2:231708529	1
RT112	LongGF	ID3--BRK1	chr1:23558193--chr3:10126358	1
RT112	LongGF	EBNA1BP2--RNF115	chr1:43164492--chr1:145823771	1
RT112	LongGF	CDC20--TXN	chr1:43359163--chr9:110251430	1
RT112	LongGF	ATP6V0B--SLC16A3	chr1:43977102--chr17:82237800	1
RT112	LongGF	ATP6V0B--KRT5	chr1:43978190--chr12:52519103	1
RT112	LongGF	ERI3--TRNP1	chr1:44247938--chr1:26999845	1
RT112	LongGF	NSUN4--FAM60A	chr1:46364499--chr12:31282658	1
RT112	LongGF	MSH6--NMD3	chr2:47803417--chr3:161225063	1
RT112	LongGF	FARSB--AGFG1	chr2:222599927--chr2:227551956	1
RT112	LongGF	ALMS1--SCAF8	chr2:73386191--chr6:154773986	1
RT112	LongGF	SCP2--HNRNPA0	chr1:53050702--chr5:137752471	1
RT112	LongGF	RALGPS2--RAN	chr1:178893997--chr12:130874559	1
RT112	LongGF	CEP104--FBP2	chr1:3812613--chr9:94567719	1
RT112	LongGF	FAM20B--PIGW	chr1:179075068--chr17:36538873	1
RT112	LongGF	TCEANC2--ELMSAN1	chr1:54099743--chr14:73716709	1
RT112	LongGF	WRAP73--AKAP9	chr1:3635940--chr7:92070902	1
RT112	LongGF	ICMT--C9orf78	chr1:6222082--chr9:129833656	1
RT112	LongGF	ICMT--TYW5	chr1:6223373--chr2:199930558	1
RT112	LongGF	ERRFI1--PARK7	chr1:8026155--chr1:7977650	1
RT112	LongGF	ERRFI1--RPS6	chr1:8015606--chr9:19378449	1
RT112	LongGF	SRSF4--MECR	chr1:29159372--chr1:29206906	1
RT112	LongGF	CAPZA1--PPP1R8	chr1:112669540--chr1:27832815	1
RT112	LongGF	CAPZA1--PSPH	chr1:112659019--chr7:56051135	1
RT112	LongGF	SFPQ--ZNF148	chr1:35178036--chr3:125375097	1
RT112	LongGF	C1orf21--RFWD2	chr1:184387367--chr1:176116682	1
RT112	LongGF	C1orf21--MAL2	chr1:184387163--chr8:119208427	1
RT112	LongGF	LEPR--NPM1	chr1:65425378--chr5:171407698	1
RT112	LongGF	TBCCD1--DDOST	chr3:186556712--chr1:20651899	1
RT112	LongGF	TIMMDC1--H2AFZ	chr3:119503529--chr4:99948901	1
RT112	LongGF	FAM162A--TMEM50B	chr3:122411826--chr21:33468786	1
RT112	LongGF	UBE3A--SNURF	chr15:25360526--chr15:24982436	1
RT112	LongGF	ARMC8--NAP1L1	chr3:138241835--chr12:76053340	1
RT112	LongGF	CEP70--NKIRAS2	chr3:138496058--chr17:42024678	1
RT112	LongGF	RNF7--XDH	chr3:141745905--chr2:31334925	1
RT112	LongGF	TFDP2--ZBTB38	chr3:142093128--chr3:141404032	1
RT112	LongGF	TFDP2--CHP1	chr3:142101297--chr15:41281112	1
RT112	LongGF	XRN1--ATR	chr3:142432660--chr3:142560456	1
RT112	LongGF	SELK--TSPYL1	chr3:53891865--chr6:116279182	1
RT112	LongGF	ACAP2--TTC9C	chr3:195277842--chr11:62738841	1
RT112	LongGF	ACAP2--RTKN2	chr3:195381007--chr10:62205021	1
RT112	LongGF	ECT2--STX16	chr3:172752187--chr20:58678577	1
RT112	LongGF	ECT2--TRIM56	chr3:172769133--chr7:101090434	1
RT112	LongGF	RPL24--VCPIP1	chr3:101686508--chr8:66635224	1
RT112	LongGF	RPL24--SKA2	chr3:101682825--chr17:59112072	1
RT112	LongGF	FXR1--RBM25	chr3:180948439--chr14:73096927	1
RT112	LongGF	CBLB--TOPBP1	chr3:105659230--chr3:133637859	1
RT112	LongGF	GNB4--AIFM1	chr3:179400663--chrX:130165745	1
RT112	LongGF	UMPS--ST3GAL2	chr3:124745390--chr16:70379659	1
RT112	LongGF	NCBP2--YWHAZ	chr3:196936541--chr8:100917480	1
RT112	LongGF	ATP6V1A--PPP2R1B	chr3:113810248--chr11:111740456	1
RT112	LongGF	SKP1--CHMP4C	chr5:134161067--chr8:81758516	1
RT112	LongGF	SKP1--HMGB1	chr5:134173925--chr13:30461407	1
RT112	LongGF	PPP2CA--GFM2	chr5:134202020--chr5:74733019	1
RT112	LongGF	PPWD1--TRIM23	chr5:65569629--chr5:65624193	1
RT112	LongGF	RARS--PLSCR1	chr5:168497312--chr3:146533526	1
RT112	LongGF	H2AFY--KRT19	chr5:135399078--chr17:41525225	1
RT112	LongGF	TCERG1--NSMCE2	chr5:146459340--chr8:125182102	1
RT112	LongGF	ATP6V1A--UBAP1	chr3:113810253--chr9:34204115	1
RT112	LongGF	SMAD5--FOXJ3	chr5:136179020--chr1:42191451	1
RT112	LongGF	CSNK1A1--CD46	chr5:149496861--chr1:207767196	1
RT112	LongGF	CSNK1A1--CIT	chr5:149493126--chr12:119850173	1
RT112	LongGF	ERGIC1--ACTN4	chr5:172951980--chr19:38729905	1
RT112	LongGF	ATP6V0E1--CREBRF	chr5:173034395--chr5:173080785	1
RT112	LongGF	SMC4--TMEM43	chr3:160413470--chr3:14129560	1
RT112	LongGF	SMC4--CALR	chr3:160412324--chr19:12943742	1
RT112	LongGF	EEF1B2--PEMT	chr2:206162487--chr17:17576919	1
RT112	LongGF	DGUOK--CEBPZ	chr2:73927051--chr2:37229036	1
RT112	LongGF	KANSL3--SBDS	chr2:96636919--chr7:66994340	1
RT112	LongGF	FAHD2A--UBXN4	chr2:95405802--chr2:135754199	1
RT112	LongGF	EIF4G1--GNS	chr3:184331470--chr12:64728955	1
RT112	LongGF	NCL--EMP2	chr2:231455579--chr16:10532997	1
RT112	LongGF	SF3B6--KRT13	chr2:24067638--chr17:41502419	1
RT112	LongGF	SF3B6--SEPT9	chr2:24068416--chr17:77402263	1
RT112	LongGF	GTF3C2--HIATL1	chr2:27356735--chr9:94440983	1
RT112	LongGF	PSMD14--PAIP2	chr2:161391136--chr5:139363875	1
RT112	LongGF	PSMD14--PRPF40A	chr2:161318872--chr2:152694623	1
RT112	LongGF	RPS15--RPL15	chr19:1440085--chr3:23918513	1
RT112	LongGF	NDUFS7--RAB1A	chr19:1393295--chr2:65129925	1
RT112	LongGF	UPK1B--RRM2	chr3:119204670--chr2:10128881	1
RT112	LongGF	UPK1B--EXT1	chr3:119204626--chr8:117795557	1
RT112	LongGF	CUL2--RTCA	chr10:35032426--chr1:100291401	1
RT112	LongGF	NEK11--RASA2	chr3:131228527--chr3:141487215	1
RT112	LongGF	MRPL3--PLSCR1	chr3:131471280--chr3:146544466	1
RT112	LongGF	GORASP1--PRKACB	chr3:39097748--chr1:84185181	1
RT112	LongGF	SSR3--HLA-E	chr3:156543126--chr6:30493077	1
RT112	LongGF	FOXP1--AP2M1	chr3:71053647--chr3:184183677	1
RT112	LongGF	FOXP1--CAMLG	chr3:71550316--chr5:134741060	1
RT112	LongGF	MAGT1--FCF1	chrX:77827459--chr14:74714909	1
RT112	LongGF	CSTF2--TARDBP	chrX:100833435--chr1:11013964	1
RT112	LongGF	WDR13--GPR137	chrX:48597633--chr11:64286327	1
RT112	LongGF	XIAP--UBAP2L	chrX:123907949--chr1:154263331	1
RT112	LongGF	PLP2--TIMM17B	chrX:49174334--chrX:48896756	1
RT112	LongGF	PLS3--LGALS3	chrX:115649628--chr14:55138225	1
RT112	LongGF	PLS3--CAPRIN1	chrX:115649605--chr11:34100151	1
RT112	LongGF	RBBP7--PDE3B	chrX:16852629--chr11:14645052	1
RT112	LongGF	RBBP7--LY6E	chrX:16845926--chr8:143021631	1
RT112	LongGF	EEA1--MRPL42	chr12:92891624--chr12:93501169	1
RT112	LongGF	RP2--PDLIM5	chrX:46881683--chr4:94575706	1
RT112	LongGF	CDK16--HNRNPA0	chrX:47218835--chr5:137753250	1
RT112	LongGF	VGLL1--PRPF40A	chrX:136536231--chr2:152659151	1
RT112	LongGF	VGLL1--ANXA8L1	chrX:136550766--chr10:46375876	1
RT112	LongGF	GABRE--WDR4	chrX:151974568--chr21:42863597	1
RT112	LongGF	GABRE--STX5	chrX:151955861--chr11:62831951	1
RT112	LongGF	FAM83D--PTMA	chr20:38926654--chr2:231708600	1
RT112	LongGF	MAPRE1--ARMC10	chr20:32848748--chr7:103099439	1
RT112	LongGF	MAPRE1--ARHGAP8	chr20:32825922--chr22:44786605	1
RT112	LongGF	TTI1--CSRP1	chr20:37985575--chr1:201505090	1
RT112	LongGF	TTI1--CEP135	chr20:38018912--chr4:56032193	1
RT112	LongGF	PXMP4--SENP2	chr20:33707149--chr3:185632779	1
RT112	LongGF	PXMP4--MYEOV	chr20:33706951--chr11:69341842	1
RT112	LongGF	CHMP4B--ABCF1	chr20:33853516--chr6:30578511	1
RT112	LongGF	CHMP4B--TMSB4X	chr20:33852117--chrX:12977014	1
RT112	LongGF	CST3--PFKM	chr20:23637956--chr12:48130436	1
RT112	LongGF	USP14--GTF2E1	chr18:212461--chr3:120781843	1
RT112	LongGF	VAPA--LRRFIP1	chr18:9954577--chr2:237765137	1
RT112	LongGF	MYL12A--DENR	chr18:3249609--chr12:122769789	1
RT112	LongGF	CEP76--TYMS	chr18:12702485--chr18:671377	1
RT112	LongGF	MIB1--FAM210A	chr18:21765765--chr18:13726327	1
RT112	LongGF	RIOK3--TES	chr18:23464111--chr7:116258368	1
RT112	LongGF	RIOK3--BCL10	chr18:23473524--chr1:85266629	1
RT112	LongGF	GGA2--YIPF5	chr16:23465838--chr5:144159839	1
RT112	LongGF	HSDL1--TSPAN31	chr16:84122408--chr12:57747776	1
RT112	LongGF	COTL1--USP10	chr16:84566958--chr16:84700110	1
RT112	LongGF	USP10--CTNNBL1	chr16:84700110--chr20:37732875	1
RT112	LongGF	LMF1--TRAP1	chr16:911080--chr16:3717419	1
RT112	LongGF	UBE2I--EXOSC6	chr16:1313299--chr16:70250493	1
RT112	LongGF	EEF2K--DENND4A	chr16:22283908--chr15:65659606	1
RT112	LongGF	EEF2K--C2orf15	chr16:22288257--chr2:99150565	1
RT112	LongGF	GSPT1--SLC31A1	chr16:11871465--chr9:113264197	1
RT112	LongGF	GSPT1--USP6NL	chr16:11871650--chr10:11460014	1
RT112	LongGF	TCEB2--TMEM59	chr16:2775557--chr1:54036661	1
RT112	LongGF	BFAR--PHLDA1	chr16:14650289--chr12:76031041	1
RT112	LongGF	QPRT--TNFRSF10B	chr16:29697883--chr8:23022867	1
RT112	LongGF	QPRT--SERINC3	chr16:29697735--chr20:44498335	1
RT112	LongGF	NOMO1--NTAN1	chr16:14857502--chr16:15055890	1
RT112	LongGF	CCP110--TBC1D20	chr16:19552290--chr20:436893	1
RT112	LongGF	KNOP1--RNPC3	chr16:19714384--chr1:103534789	1
RT112	LongGF	AAGAB--MLPH	chr15:67208619--chr2:237553653	1
RT112	LongGF	IQCH--AGAP3	chr15:67254946--chr7:151123788	1
RT112	LongGF	HERC1--EFTUD1	chr15:63636301--chr15:82237137	1
RT112	LongGF	NUP93--SRP9	chr16:56758655--chr1:225777932	1
RT112	LongGF	RBM3--ELK4	chrX:48578037--chr1:205620293	1
RT112	LongGF	RBM3--CHAF1B	chrX:48578049--chr21:36417695	1
RT112	LongGF	NALCN--DBT	chr13:101376699--chr1:100195717	1
RT112	LongGF	CAB39L--VPS13A	chr13:49401130--chr9:77403234	1
RT112	LongGF	KLF5--STK24	chr13:73059588--chr13:98482322	1
RT112	LongGF	DNAJC3--FAM213A	chr13:95793731--chr10:80432351	1
RT112	LongGF	MRPS31--COG6	chr13:40729602--chr13:39665155	1
RT112	LongGF	VWA8--RNPS1	chr13:41949934--chr16:2264330	1
RT112	LongGF	DGKH--ARHGAP1	chr13:42241103--chr11:46678442	1
RT112	LongGF	NUTF2--MYO1E	chr16:67871063--chr15:59236625	1
RT112	LongGF	NUTF2--HIST1H2AH	chr16:67865126--chr6:27147350	1
RT112	LongGF	NOP56--SLC5A6	chr20:2654437--chr2:27212207	1
RT112	LongGF	LONP2--TRIM16L	chr16:48252256--chr17:18735976	1
RT112	LongGF	LONP2--KPNA4	chr16:48352564--chr3:160497370	1
RT112	LongGF	CYB5B--ENC1	chr16:69447149--chr5:74640306	1
RT112	LongGF	CYB5B--LITAF	chr16:69462995--chr16:11548743	1
RT112	LongGF	CMC2--TMBIM1	chr16:80975930--chr2:218275322	1
RT112	LongGF	HCFC1R1--MT-ND2	chr16:3023307--chrM:5119	1
RT112	LongGF	DESI1--DSCR3	chr22:41601977--chr21:37224292	1
RT112	LongGF	CERK--FTO	chr22:46685182--chr16:54113902	1
RT112	LongGF	FKBP3--ABCC5	chr14:45121619--chr3:183987768	1
RT112	LongGF	FKBP3--ZNF672	chr14:45116160--chr1:248847485	1
RT112	LongGF	RBM23--LRP10	chr14:22918360--chr14:22880964	1
RT112	LongGF	PRMT5--RABEP2	chr14:22925041--chr16:28919780	1
RT112	LongGF	GNPNAT1--CDC73	chr14:52784551--chr1:193122248	1
RT112	LongGF	GNPNAT1--SS18	chr14:52776605--chr18:26016712	1
RT112	LongGF	CNIH1--RPL13A	chr14:54425523--chr19:49490788	1
RT112	LongGF	TMED8--ARPP19	chr14:77341270--chr15:52548217	1
RT112	LongGF	DAAM1--DCXR	chr14:59363669--chr17:82036512	1
RT112	LongGF	EP300--PLEKHA2	chr22:41179891--chr8:38957379	1
RT112	LongGF	SPTLC2--GOLPH3L	chr14:77510741--chr1:150674562	1
RT112	LongGF	LGMN--EMP2	chr14:92748487--chr16:10531384	1
RT112	LongGF	SNW1--ZC3H14	chr14:77751317--chr14:88574690	1
RT112	LongGF	ERH--THG1L	chr14:69394849--chr5:157734717	1
RT112	LongGF	HIF1A--YLPM1	chr14:61695838--chr14:74829212	1
RT112	LongGF	HIF1A--ARL8B	chr14:61695838--chr3:5170502	1
RT112	LongGF	SRSF5--TMPO	chr14:69770463--chr12:98531838	1
RT112	LongGF	DICER1--VAPA	chr14:95157228--chr18:9931806	1
RT112	LongGF	ZFYVE21--INF2	chr14:103715979--chr14:104718792	1
RT112	LongGF	MTHFD1--STT3A	chr14:64441161--chr11:125609967	1
RT112	LongGF	VRK1--BRIP1	chr14:96876029--chr17:61847100	1
RT112	LongGF	JOSD1--PPA2	chr22:38687092--chr4:105448013	1
RT112	LongGF	GTPBP1--GATAD1	chr22:38729658--chr7:92457429	1
RT112	LongGF	TIMP3--YWHAZ	chr22:32801976--chr8:100951999	1
RT112	LongGF	PPP6R2--ODF3B	chr22:50413813--chr22:50531446	1
RT112	LongGF	SUN2--PHYH	chr22:38742120--chr10:13299130	1
RT112	LongGF	RHBDD3--OCIAD1	chr22:29265211--chr4:48856666	1
RT112	LongGF	AP1B1--KRT7	chr22:29359823--chr12:52245409	1
RT112	LongGF	RPL3--NCL	chr22:39313209--chr2:231460817	1
RT112	LongGF	RPL3--ZNF490	chr22:39315561--chr19:12610563	1
RT112	LongGF	ASCC2--E2F3	chr22:29825729--chr6:20401944	1
RT112	LongGF	VRK1--RGS12	chr14:96833464--chr4:3343052	1
RT112	LongGF	MTMR3--PSPC1	chr22:29883358--chr13:19730344	1
RT112	LongGF	MYH9--PCBP2	chr22:36387849--chr12:53452229	1
RT112	LongGF	MYH9--MT-ATP6	chr22:36306448--chrM:8811	1
RT112	LongGF	TNRC6B--HYOU1	chr22:40334211--chr11:119044323	1
RT112	LongGF	KIAA0930--RWDD2B	chr22:45194290--chr21:29005588	1
RT112	LongGF	ST13--GAPDH	chr22:40832611--chr12:6537389	1
RT112	LongGF	ST13--ZC3H13	chr22:40850821--chr13:46011437	1
RT112	LongGF	EP300--TNFRSF21	chr22:41179891--chr6:47284156	1
RT112	LongGF	PFDN4--ARIH2	chr20:54208097--chr3:48927601	1
RT112	LongGF	CSTF1--IQCC	chr20:56399090--chr1:32208565	1
RT112	LongGF	BMP7--PTGES	chr20:57169850--chr9:129739097	1
RT112	LongGF	RAE1--EIF3A	chr20:57378155--chr10:119065476	1
RT112	LongGF	TPD52L2--UBE2V2	chr20:63891037--chr8:48049895	1
RT112	LongGF	NELFCD--PRRC1	chr20:58990363--chr5:127523908	1
RT112	LongGF	PRPF6--TOR1AIP2	chr20:64029376--chr1:179877689	1
RT112	LongGF	PRPF6--H2AFX	chr20:64032967--chr11:119094947	1
RT112	LongGF	MTG2--CPNE1	chr20:62201361--chr20:35631304	1
RT112	LongGF	PSMA7--MTG1	chr20:62137361--chr10:133402146	1
RT112	LongGF	PSMA7--SFT2D1	chr20:62140945--chr6:166342416	1
RT112	LongGF	DIDO1--DCAF5	chr20:62905885--chr14:69152884	1
RT112	LongGF	PTK6--ALDH6A1	chr20:63528708--chr14:74059430	1
RT112	LongGF	RNF24--UBE4B	chr20:3927849--chr1:10103079	1
RT112	LongGF	ARFRP1--C17orf49	chr20:63700600--chr17:7016493	1
RT112	LongGF	SLC52A3--RNF114	chr20:768296--chr20:49945380	1
RT112	LongGF	POFUT1--PAFAH1B2	chr20:32238391--chr11:117168282	1
RT112	LongGF	POFUT1--RHNO1	chr20:32238372--chr12:2887977	1
RT112	LongGF	KIF3B--TINAGL1	chr20:32331892--chr1:31587452	1
RT112	LongGF	KIF3B--ZNF770	chr20:32333443--chr15:34981755	1
RT112	LongGF	C14orf93--BIRC2	chr14:22989738--chr11:102362893	1
RT112	LongGF	YY1--OSBPL2	chr14:100280958--chr20:62279289	1
RT112	LongGF	YY1--MPRIP	chr14:100280925--chr17:17189293	1
RT112	LongGF	ACIN1--AIFM1	chr14:23081773--chrX:130129498	1
RT112	LongGF	ACIN1--TCAIM	chr14:23080511--chr3:44359155	1
RT112	LongGF	TRIP11--RICTOR	chr14:91995676--chr5:38980821	1
RT112	LongGF	APEX1--C9orf142	chr14:20455577--chr9:136992700	1
RT112	LongGF	ARHGAP5--PTK7	chr14:32093142--chr6:43129829	1
RT112	LongGF	ARHGAP5--OTULIN	chr14:32157088--chr5:14693390	1
RT112	LongGF	DHRS2--UPK1A	chr14:23645483--chr19:35668607	1
RT112	LongGF	DCAF11--CUL9	chr14:24124951--chr6:43206225	1
RT112	LongGF	DCAF11--WDR55	chr14:24118526--chr5:140670559	1
RT112	LongGF	PIEZO1--CCND3	chr16:88717212--chr6:42048500	1
RT112	LongGF	PSMA6--RCC1	chr14:35312878--chr1:28530616	1
RT112	LongGF	ABHD12--TGIF1	chr20:25390510--chr18:3456351	1
RT112	LongGF	GINS1--POLR2M	chr20:25446060--chr15:57715403	1
RT112	LongGF	IFT52--DDX27	chr20:43611580--chr20:49235997	1
RT112	LongGF	IFT52--PDHB	chr20:43637143--chr3:58431914	1
RT112	LongGF	MYBL2--RPS13	chr20:43709991--chr11:17074437	1
RT112	LongGF	NDRG3--COMMD2	chr20:36653383--chr3:149741110	1
RT112	LongGF	NDRG3--TUBGCP5	chr20:36652266--chr15:22999615	1
RT112	LongGF	ADNP--SNX3	chr20:50931048--chr6:108260983	1
RT112	LongGF	ADNP--SERINC3	chr20:50928650--chr20:44501300	1
RT112	LongGF	ZC3HAV1--ISY1	chr7:139047062--chr3:129129668	1
RT112	LongGF	ADAP1--C7orf50	chr7:905173--chr7:1127255	1
RT112	LongGF	H2AFV--EIF4E	chr7:44834448--chr4:98875602	1
RT112	LongGF	ZC3HAV1--NABP2	chr7:139047100--chr12:56229156	1
RT112	LongGF	CAV2--EXOSC6	chr7:116500304--chr16:70250431	1
RT112	LongGF	LMBR1--RBM33	chr7:156826604--chr7:155678606	1
RT112	LongGF	LMBR1--TNFAIP8L1	chr7:156892927--chr19:4653264	1
RT112	LongGF	TAX1BP1--KANSL1L	chr7:27827319--chr2:210153427	1
RT112	LongGF	CPVL--NT5C3A	chr7:29030759--chr7:33062565	1
RT112	LongGF	ABHD11--NUDT4	chr7:73738423--chr12:93400882	1
RT112	LongGF	TGFB1--CAPNS1	chr19:41330977--chr19:36142304	1
RT112	LongGF	PLIN3--SFXN1	chr19:4838974--chr5:175528199	1
RT112	LongGF	PLIN3--MRPS16	chr19:4838640--chr10:73250359	1
RT112	LongGF	MRPL4--EIF3G	chr19:10256705--chr19:10118667	1
RT112	LongGF	RPS19--MAPKAPK2	chr19:41871415--chr1:206734159	1
RT112	LongGF	CDC37--HIGD1A	chr19:10395424--chr3:42804517	1
RT112	LongGF	PTPRS--PDXK	chr19:5286047--chr21:43734066	1
RT112	LongGF	CYTH2--TPM4	chr19:48481768--chr19:16102101	1
RT112	LongGF	LIG1--EXPH5	chr19:48133097--chr11:108592851	1
RT112	LongGF	RAB3D--ZNF653	chr19:11335446--chr19:11487903	1
RT112	LongGF	CAPS--CERS2	chr19:5915498--chr1:150969055	1
RT112	LongGF	CAPS--TACSTD2	chr19:5915112--chr1:58577056	1
RT112	LongGF	PPP2R1A--SHKBP1	chr19:52212679--chr19:40577631	1
RT112	LongGF	ABHD11--C6orf132	chr7:73736569--chr6:42126651	1
RT112	LongGF	DNASE2--POLR2J3	chr19:12875512--chr7:102538249	1
RT112	LongGF	DNASE2--SLC35F6	chr19:12875478--chr2:26775106	1
RT112	LongGF	PIK3R2--MDM2	chr19:18170177--chr12:68828856	1
RT112	LongGF	PIK3R2--THAP5	chr19:18169763--chr7:108563290	1
RT112	LongGF	LSR--CDH24	chr19:35259063--chr14:23047383	1
RT112	LongGF	LSR--MTDH	chr19:35250839--chr8:97727459	1
RT112	LongGF	FKBP8--HCAR3	chr19:18532255--chr12:122716341	1
RT112	LongGF	SIPA1L3--SPTSSA	chr19:38029155--chr14:34461113	1
RT112	LongGF	AVL9--CDK6	chr7:32495803--chr7:92671537	1
RT112	LongGF	GTPBP10--MOB1A	chr7:90386020--chr2:74154707	1
RT112	LongGF	TFPI2--YWHAB	chr7:93886696--chr20:44905092	1
RT112	LongGF	MTPN--CREB3L2	chr7:135930012--chr7:138001602	1
RT112	LongGF	PIP5K1B--TJP2	chr9:68742656--chr9:69236025	1
RT112	LongGF	FKTN--LMNB1	chr9:105635548--chr5:126836896	1
RT112	LongGF	SPIN1--TXN	chr9:88418775--chr9:110251430	1
RT112	LongGF	TRIM14--ORC5	chr9:98084724--chr7:104207567	1
RT112	LongGF	TRIM14--ZNF260	chr9:98084807--chr19:36511809	1
RT112	LongGF	CORO2A--C6orf132	chr9:98124619--chr6:42126591	1
RT112	LongGF	CORO2A--NKIRAS1	chr9:98123710--chr3:23911416	1
RT112	LongGF	KDM4C--ZDHHC21	chr9:6893232--chr9:14674385	1
RT112	LongGF	KANK1--NR3C1	chr9:712693--chr5:143282013	1
RT112	LongGF	CREB3--NAB2	chr9:35732684--chr12:57089354	1
RT112	LongGF	RGP1--MELK	chr9:35757196--chr9:36630297	1
RT112	LongGF	LIMK1--HIST1H2BK	chr7:74122399--chr6:27146486	1
RT112	LongGF	BAG1--VPS39	chr9:33248421--chr15:42184515	1
RT112	LongGF	BAG1--CD24	chr9:33254561--chr6:106970571	1
RT112	LongGF	SHB--GPALPP1	chr9:38016131--chr13:44989743	1
RT112	LongGF	UBE2R2--PRKAA1	chr9:33911963--chr5:40777443	1
RT112	LongGF	ZFAND5--SMAD5	chr9:72352025--chr5:136178777	1
RT112	LongGF	ZFAND5--ZNF549	chr9:72353647--chr19:57540716	1
RT112	LongGF	PDLIM1--TINAGL1	chr10:95247240--chr1:31585485	1
RT112	LongGF	PDLIM1--PROSER2	chr10:95247367--chr10:11823469	1
RT112	LongGF	C1GALT1--TCAF1	chr7:7238454--chr7:143853120	1
RT112	LongGF	FKBP14--UFM1	chr7:30014424--chr13:38362552	1
RT112	LongGF	EPHB6--SET	chr7:142855384--chr9:128691167	1
RT112	LongGF	CASP2--YME1L1	chr7:143306781--chr10:27148995	1
RT112	LongGF	CHCHD2--TRAPPC12	chr7:56101767--chr2:3479525	1
RT112	LongGF	ZKSCAN1--DDX60L	chr7:100037956--chr4:168471871	1
RT112	LongGF	ZKSCAN1--ERO1L	chr7:100038398--chr14:52641355	1
RT112	LongGF	WASL--ARIH1	chr7:123748721--chr15:72474884	1
RT112	LongGF	SERPINE1--RSPRY1	chr7:101139025--chr16:57239060	1
RT112	LongGF	SERPINE1--LIX1L	chr7:101138797--chr1:145934331	1
RT112	LongGF	C1GALT1--LRP10	chr7:7245209--chr14:22881304	1
RT112	LongGF	MTFMT--SRSF10	chr15:65002725--chr1:23970625	1
RT112	LongGF	PHF14--VWDE	chr7:11111347--chr7:12403656	1
RT112	LongGF	PHF14--NDUFA4	chr7:11022978--chr7:10933696	1
RT112	LongGF	EZH2--FAM178A	chr7:148815548--chr10:100913251	1
RT112	LongGF	EZH2--TMEM258	chr7:148828739--chr11:61792607	1
RT112	LongGF	MEST--CMTR1	chr7:130500532--chr6:37477590	1
RT112	LongGF	MEST--RASA4B	chr7:130492352--chr7:102487897	1
RT112	LongGF	COA1--SLC35F6	chr7:43631277--chr2:26775129	1
RT112	LongGF	POLD2--PPIA	chr7:44121831--chr7:44801285	1
RT112	LongGF	YKT6--DEK	chr7:44211053--chr6:18263895	1
RT112	LongGF	EIF4H--EIF4EBP2	chr7:74195312--chr10:70428301	1
RT112	LongGF	EIF4H--C1orf116	chr7:74196886--chr1:207023029	1
RT112	LongGF	RAB2A--MAP1LC3B	chr8:60517090--chr16:87392407	1
RT112	LongGF	PPP2CB--HMBOX1	chr8:30799756--chr8:28890678	1
RT112	LongGF	STK3--SMIM11	chr8:98706466--chr21:7758344	1
RT112	LongGF	STK3--SMIM11	chr8:98706466--chr21:34388868	1
RT112	LongGF	TNFRSF10A--RNF103	chr8:23191362--chr2:86614587	1
RT112	LongGF	MCM4--UBA52	chr8:47961656--chr19:18574936	1
RT112	LongGF	LAPTM4B--RAD54B	chr8:97805350--chr8:94467404	1
RT112	LongGF	MCM4--CD24	chr8:47976984--chr6:106970564	1
RT112	LongGF	LAPTM4B--KTN1	chr8:97851828--chr14:55648023	1
RT112	LongGF	IMPAD1--SGMS1	chr8:56961695--chr10:50339076	1
RT112	LongGF	ZC2HC1A--PTDSS1	chr8:78689220--chr8:96273389	1
RT112	LongGF	ZC2HC1A--ATPAF1	chr8:78678600--chr1:46633127	1
RT112	LongGF	CHRAC1--NUBPL	chr8:140516436--chr14:31859988	1
RT112	LongGF	CHRAC1--RHOBTB3	chr8:140515913--chr5:95795006	1
RT112	LongGF	BNIP3L--DYNC1H1	chr8:26383155--chr14:101964696	1
RT112	LongGF	SNX16--NQO1	chr8:81840233--chr16:69718368	1
RT112	LongGF	EIF3E--MRPS28	chr8:108241914--chr8:80030053	1
RT112	LongGF	EEF1D--PTTG1IP	chr8:143586759--chr21:44850136	1
RT112	LongGF	EEF1D--WDR92	chr8:143586851--chr2:68134701	1
RT112	LongGF	EIF3E--ADAM10	chr8:108203504--chr15:58717576	1
RT112	LongGF	TMEM87A--NPIPA1	chr15:42260955--chr16:14941811	1
RT112	LongGF	C19orf53--GALNT1	chr19:13778099--chr18:35709971	1
RT112	LongGF	TIMM44--MT-ND4	chr19:7938026--chrM:11050	1
RT112	LongGF	HNRNPL--YWHAB	chr19:38849764--chr20:44885754	1
RT112	LongGF	URI1--ANKRD27	chr19:29985220--chr19:32649680	1
RT112	LongGF	TGM5--SMC6	chr15:43260131--chr2:17703274	1
RT112	LongGF	GPI--NKIRAS2	chr19:34400619--chr17:42024733	1
RT112	LongGF	BLOC1S6--ARPP19	chr15:45607515--chr15:52548256	1
RT112	LongGF	GPI--DDOST	chr19:34402055--chr1:20652107	1
RT112	LongGF	PLD3--STARD10	chr19:40366439--chr11:72757783	1
RT112	LongGF	TBCB--PPDPF	chr19:36116037--chr20:63521588	1
RT112	LongGF	SLC1A5--ARHGAP35	chr19:46775087--chr19:47001769	1
RT112	LongGF	RAB11A--SBF2	chr15:65887884--chr11:9842683	1
RT112	LongGF	HNRNPUL1--HSF1	chr19:41306635--chr8:144312130	1
RT112	LongGF	HNRNPUL1--HNRNPAB	chr19:41292388--chr5:178210129	1
RT112	LongGF	BLOC1S6--JAG2	chr15:45606465--chr14:105141134	1
RT112	LongGF	DECR1--TRA2A	chr8:90036840--chr7:23531787	1
RT112	LongGF	NFKBIB--DENR	chr19:38908516--chr12:122765353	1
RT112	LongGF	NFKBIB--RNF168	chr19:38908447--chr3:196470788	1
RT112	LongGF	SARS2--MUM1	chr19:38917722--chr19:1376517	1
RT112	LongGF	CPQ--SAMD12	chr8:97066209--chr8:118197732	1
RT112	LongGF	PPP1R37--C9orf85	chr19:45147178--chr9:71912177	1
RT112	LongGF	PPP1R13L--TJP3	chr19:45386183--chr19:3721910	1
RT112	LongGF	PEX11G--PRKCSH	chr19:7485836--chr19:11447544	1
RT112	LongGF	OAZ1--RAC2	chr19:2269743--chr22:37226804	1
RT112	LongGF	IL4I1--TAF1D	chr19:49927692--chr11:93732291	1
RT112	LongGF	NBN--ERCC5	chr8:89982721--chr13:102873267	1
RT112	LongGF	AES--TIMMDC1	chr19:3061257--chr3:119504020	1
RT112	LongGF	AES--H2AFV	chr19:3061257--chr7:44835642	1
RT112	LongGF	ZDHHC2--DOCK5	chr8:17184787--chr8:25184950	1
KIJK	LongGF	ALK--NPM1	chr2:29223528--chr5:171391798	458
KIJK	LongGF	TAF12--YTHDF2	chr1:28622165--chr1:28743988	48
KIJK	LongGF	CBX3--C15orf57	chr7:26201744--chr15:40561980	9
KIJK	LongGF	RBMS3--LUZP2	chr3:29434744--chr11:24891958	4
KIJK	LongGF	HS3ST3B1--HS3ST3A1	chr17:14345396--chr17:13496640	2
KIJK	LongGF	LRRFIP2--ELOVL6	chr3:37083650--chr4:110059690	2
KIJK	LongGF	TTC7B--KBTBD11	chr14:90644047--chr8:2006538	2
KIJK	LongGF	EZR--IFITM1	chr6:158785398--chr11:314235	2
KIJK	LongGF	FTH1--RCC2	chr11:61967448--chr1:17439545	2
KIJK	LongGF	ARPC5L--FTH1	chr9:124869406--chr11:61967503	2
KIJK	LongGF	TBP--RPL14	chr6:170561952--chr3:40462049	2
KIJK	LongGF	ACAP1--IMPAD1	chr17:7342295--chr8:56961784	2
KIJK	LongGF	SBNO2--RRM2	chr19:1127725--chr2:10129089	2
KIJK	LongGF	RPL14--HTT	chr3:40462050--chr4:3074836	2
KIJK	LongGF	EIF2S3--IRAK4	chrX:24077277--chr12:43787822	2
KIJK	LongGF	TXN--SRP9	chr9:110251430--chr1:225777931	2
KIJK	LongGF	ACTB--CLU	chr7:5527166--chr8:27598508	2
KIJK	LongGF	CPSF6--KBTBD11	chr12:69262561--chr8:2006542	2
KIJK	LongGF	PLAUR--TBP	chr19:43670093--chr6:170561907	2
KIJK	LongGF	RPS15A--HIST1H3D	chr16:18789104--chr6:26197048	1
KIJK	LongGF	SLC38A2--SCYL2	chr12:46360763--chr12:100312505	1
KIJK	LongGF	AP4B1--TSPAN31	chr1:113904793--chr12:57745217	1
KIJK	LongGF	EMC7--RDH14	chr15:34086294--chr2:18555753	1
KIJK	LongGF	IRAK2--C5orf24	chr3:10243194--chr5:134856404	1
KIJK	LongGF	MRPS36--CCNB1	chr5:69217872--chr5:69171267	1
KIJK	LongGF	IL2RA--REEP3	chr10:6011598--chr10:63621975	1
KIJK	LongGF	EIF2S1--HNRNPK	chr14:67374547--chr9:83970911	1
KIJK	LongGF	MEN1--MTA2	chr11:64803754--chr11:62595004	1
KIJK	LongGF	TPT1--MT-CO3	chr13:45339525--chrM:9514	1
KIJK	LongGF	SERINC3--IL15RA	chr20:44498478--chr10:5956144	1
KIJK	LongGF	NASP--MED6	chr1:45616371--chr14:70584881	1
KIJK	LongGF	SYT11--KDELC2	chr1:155881992--chr11:108473355	1
KIJK	LongGF	SDF2--SHPK	chr17:28656355--chr17:3622969	1
KIJK	LongGF	CAPRIN1--ANKRD36	chr11:34052636--chr2:97127065	1
KIJK	LongGF	MAP3K7--C6orf57	chr6:90571695--chr6:70579411	1
KIJK	LongGF	SYNCRIP--XKR9	chr6:85612924--chr8:70669537	1
KIJK	LongGF	TMEM243--RAB20	chr7:87199059--chr13:110561346	1
KIJK	LongGF	TMEM243--PHF21A	chr7:87219424--chr11:46092224	1
KIJK	LongGF	GOLM1--HIST1H3A	chr9:86026454--chr6:26020679	1
KIJK	LongGF	ANXA1--LYSMD3	chr9:73160846--chr5:90517508	1
KIJK	LongGF	OSTF1--METAP1	chr9:75131815--chr4:98995793	1
KIJK	LongGF	WDR36--MALSU1	chr5:111092439--chr7:23299549	1
KIJK	LongGF	UBAC2--SETD5	chr13:99314222--chr3:9473233	1
KIJK	LongGF	TPGS2--HIST2H2BF	chr18:36786920--chr1:149812035	1
KIJK	LongGF	ELP2--GLTP	chr18:36174760--chr12:109851690	1
KIJK	LongGF	PRPF38A--KIAA1143	chr1:52404680--chr3:44753342	1
KIJK	LongGF	BTF3L4--KIF20B	chr1:52087804--chr10:89723983	1
KIJK	LongGF	YARS--TBC1D8	chr1:32811245--chr2:101059841	1
KIJK	LongGF	IL2RA--USMG5	chr10:6024330--chr10:103392453	1
KIJK	LongGF	ELOF1--UBLCP1	chr19:11553738--chr5:159285233	1
KIJK	LongGF	PRRC2B--RSAD1	chr9:131499393--chr17:50484893	1
KIJK	LongGF	LSM4--CHCHD10	chr19:18309725--chr22:23767575	1
KIJK	LongGF	LSM4--LRRC58	chr19:18309677--chr3:120330691	1
KIJK	LongGF	QRSL1--SYT11	chr6:106666122--chr1:155881909	1
KIJK	LongGF	RTN4IP1--QRSL1	chr6:106602921--chr6:106629704	1
KIJK	LongGF	RPL36--FAU	chr19:5691423--chr11:65120797	1
KIJK	LongGF	PRKCSH--DCAF12	chr19:11450734--chr9:34086779	1
KIJK	LongGF	MOSPD2--INTU	chrX:14873757--chr4:127643518	1
KIJK	LongGF	PHF10--TUBB	chr6:169721112--chr6:30720563	1
KIJK	LongGF	ASH2L--CCT7	chr8:38106444--chr2:73252639	1
KIJK	LongGF	NGDN--HIST1H3B	chr14:23470069--chr6:26031928	1
KIJK	LongGF	ILF3--RORC	chr19:10654486--chr1:151807634	1
KIJK	LongGF	SPCS3--CD68	chr4:176331640--chr17:7581860	1
KIJK	LongGF	ZCCHC9--ETFDH	chr5:81302055--chr4:158682193	1
KIJK	LongGF	PNISR--NAPG	chr6:99411665--chr18:10551023	1
KIJK	LongGF	CLUH--PSMB6	chr17:2691606--chr17:4797434	1
KIJK	LongGF	HSD17B7--DISC1	chr1:162799859--chr1:232040252	1
KIJK	LongGF	CCT6B--DIP2A	chr17:34950911--chr21:46556646	1
KIJK	LongGF	CHD1L--ZNF394	chr1:147286297--chr7:99498714	1
KIJK	LongGF	AHI1--MTFR2	chr6:135490620--chr6:136244868	1
KIJK	LongGF	NINJ1--PARL	chr9:93134140--chr3:183868060	1
KIJK	LongGF	RPL27--GEMIN4	chr17:42998746--chr17:752132	1
KIJK	LongGF	MRPS25--TMEM41A	chr3:15042575--chr3:185496860	1
KIJK	LongGF	ZNF341--HIST1H3J	chr20:33788861--chr6:27890486	1
KIJK	LongGF	LATS1--SHCBP1	chr6:149659552--chr16:46580938	1
KIJK	LongGF	DKC1--HSPA4	chrX:154762980--chr5:133101755	1
KIJK	LongGF	ITGAV--SPATS2L	chr2:186590523--chr2:200389222	1
KIJK	LongGF	OLA1--MAPRE2	chr2:174223032--chr18:35070194	1
KIJK	LongGF	OLA1--IFI27L1	chr2:174082063--chr14:94081450	1
KIJK	LongGF	RAB1A--PPIA	chr2:65129909--chr7:44799792	1
KIJK	LongGF	HADHB--BRI3	chr2:26289208--chr7:98253001	1
KIJK	LongGF	EPT1--DTNB	chr2:26383298--chr2:25607233	1
KIJK	LongGF	RSL24D1--MT-CO2	chr15:55181857--chrM:7583	1
KIJK	LongGF	RPLP1--EIF4A3	chr15:69455167--chr17:80141317	1
KIJK	LongGF	RTF1--OSMR	chr15:41438359--chr5:38935100	1
KIJK	LongGF	HAUS2--CRLF3	chr15:42567364--chr17:30783349	1
KIJK	LongGF	SQRDL--NANP	chr15:45658904--chr20:25623858	1
KIJK	LongGF	PPP2R1B--ST20	chr11:111760928--chr15:79907648	1
KIJK	LongGF	GGH--ASPH	chr8:63017630--chr8:61651048	1
KIJK	LongGF	RITA1--DLK2	chr12:113191562--chr6:43451991	1
KIJK	LongGF	DIAPH3--SPATA13	chr13:60112187--chr13:24160931	1
KIJK	LongGF	RB1--GRB2	chr13:48303940--chr17:75405636	1
KIJK	LongGF	TMBIM6--DFFA	chr12:49758409--chr1:10469189	1
KIJK	LongGF	BRCA2--RPS21	chr13:32326544--chr20:62387840	1
KIJK	LongGF	BRCA2--KIAA1143	chr13:32376667--chr3:44761494	1
KIJK	LongGF	NABP2--TMEM192	chr12:56229260--chr4:165075165	1
KIJK	LongGF	NABP2--HINT1	chr12:56229102--chr5:131159964	1
KIJK	LongGF	NUPL1--SLC30A6	chr13:25340816--chr2:32221254	1
KIJK	LongGF	MRPL15--TMEM68	chr8:54142661--chr8:55750962	1
KIJK	LongGF	PPP3CA--H3F3A	chr4:101346901--chr1:226062741	1
KIJK	LongGF	CASP6--GNG5	chr4:109690869--chr1:84501969	1
KIJK	LongGF	PPA2--SLC39A3	chr4:105399165--chr19:2737047	1
KIJK	LongGF	FRAS1--TTC32	chr4:78481963--chr2:19898036	1
KIJK	LongGF	NAAA--B3GALNT2	chr4:75916834--chr1:235496192	1
KIJK	LongGF	TBRG4--CALR	chr7:45109220--chr19:12944147	1
KIJK	LongGF	MARCH7--HNRNPD	chr2:159712661--chr4:82359639	1
KIJK	LongGF	TRA2B--NDUFS6	chr3:185937822--chr5:1814337	1
KIJK	LongGF	CALCOCO2--CENPU	chr17:48841888--chr4:184697807	1
KIJK	LongGF	KDELR2--RNPS1	chr7:6483965--chr16:2264760	1
KIJK	LongGF	RAC1--COPS6	chr7:6374708--chr7:100091289	1
KIJK	LongGF	NUDT15--DEGS1	chr13:48046629--chr1:224193021	1
KIJK	LongGF	MED4--SUMO2	chr13:48079976--chr17:75174750	1
KIJK	LongGF	ANKRD36--ANKRD36B	chr2:97246068--chr2:97532356	1
KIJK	LongGF	FAM129A--IFNAR1	chr1:184793367--chr21:33355742	1
KIJK	LongGF	APTX--TKT	chr9:33001332--chr3:53235173	1
KIJK	LongGF	RNF121--ATP5H	chr11:71990718--chr17:75039271	1
KIJK	LongGF	ANKRD42--NKIRAS2	chr11:83194492--chr17:42024733	1
KIJK	LongGF	TAF8--KIF11	chr6:42079765--chr10:92607230	1
KIJK	LongGF	TPMT--ARL16	chr6:18130200--chr17:81681322	1
KIJK	LongGF	MDC1--CCDC58	chr6:30715039--chr3:122363028	1
KIJK	LongGF	TFAP2A--VWDE	chr6:10406792--chr7:12333569	1
KIJK	LongGF	RPS6--IRF4	chr9:19378494--chr6:408764	1
KIJK	LongGF	ARPP19--XPO6	chr15:52548247--chr16:28156428	1
KIJK	LongGF	POLR1E--RAD17	chr9:37503563--chr5:69370384	1
KIJK	LongGF	ARPC5L--ZBTB44	chr9:124869382--chr11:130314534	1
KIJK	LongGF	ANP32B--AIMP1	chr9:98005138--chr4:106328243	1
KIJK	LongGF	USP20--DDX39B	chr9:129865380--chr6:31532913	1
KIJK	LongGF	FPGS--TTLL3	chr9:127803541--chr3:9834964	1
KIJK	LongGF	CDK5RAP2--PSMB7	chr9:120579918--chr9:124414006	1
KIJK	LongGF	PTBP3--DNAJC7	chr9:112275974--chr17:41981889	1
KIJK	LongGF	PTBP3--AUH	chr9:112297840--chr9:91298078	1
KIJK	LongGF	SENP5--TM4SF19	chr3:196868074--chr3:196324443	1
KIJK	LongGF	GTF3C3--SGOL2	chr2:196779938--chr2:200574240	1
KIJK	LongGF	NDUFB3--NR2C2AP	chr2:201085512--chr19:19202045	1
KIJK	LongGF	CYP20A1--WDR12	chr2:203239133--chr2:202882783	1
KIJK	LongGF	WDR35--GABPA	chr2:19989155--chr21:25751985	1
KIJK	LongGF	RPN2--SMN1	chr20:37184514--chr5:70953439	1
KIJK	LongGF	RAD23B--EIF2S3	chr9:107331213--chrX:24077336	1
KIJK	LongGF	HMGN3--S100A9	chr6:79203598--chr1:153360832	1
KIJK	LongGF	SPCS2--DPP9	chr11:74977038--chr19:4675359	1
KIJK	LongGF	KPTN--CPSF7	chr19:47476653--chr11:61429241	1
KIJK	LongGF	APOA1--KATNA1	chr11:116837409--chr6:149648466	1
KIJK	LongGF	STAG1--HIST1H1D	chr3:136477413--chr6:26234459	1
KIJK	LongGF	ESYT2--GNL2	chr7:158739123--chr1:37568850	1
KIJK	LongGF	PCMT1--CTNNBL1	chr6:149749955--chr20:37840101	1
KIJK	LongGF	NUP43--ABL2	chr6:149726133--chr1:179102594	1
KIJK	LongGF	C10orf76--ZFYVE27	chr10:101889489--chr10:97744914	1
KIJK	LongGF	HELLS--PARP16	chr10:94588226--chr15:65300399	1
KIJK	LongGF	CUTC--RUNX1	chr10:99747255--chr21:34834409	1
KIJK	LongGF	FAM98A--HLA-DPB1	chr2:33592182--chr6:33076035	1
KIJK	LongGF	COQ6--GTF2I	chr14:73950494--chr7:74756818	1
KIJK	LongGF	RBM25--AMER1	chr14:73097052--chrX:64192126	1
KIJK	LongGF	STX12--EIF3G	chr1:27773381--chr19:10115124	1
KIJK	LongGF	SLIRP--PITPNC1	chr14:77715878--chr17:67532799	1
KIJK	LongGF	SLIRP--NVL	chr14:77715878--chr1:224275459	1
KIJK	LongGF	KDSR--SSU72	chr18:63328410--chr1:1563845	1
KIJK	LongGF	HDHD3--EIF3M	chr9:113376726--chr11:32589544	1
KIJK	LongGF	NDUFA8--GLRX5	chr9:122159763--chr14:95534608	1
KIJK	LongGF	GLE1--SCLY	chr9:128508381--chr2:238062356	1
KIJK	LongGF	SET--SF1	chr9:128691167--chr11:64776497	1
KIJK	LongGF	CEP104--GTF2H2C	chr1:3837345--chr5:69579863	1
KIJK	LongGF	FARSB--PPP4C	chr2:222628836--chr16:30081253	1
KIJK	LongGF	PLEKHA3--SCN9A	chr2:178485756--chr2:166288644	1
[truncated: 119,335 more rows]
