# Supplementary material for: CTAT-LR-fusion: accurate fusion transcript identification from long and short read isoform sequencing at bulk or single cell resolution
Source: bioRxiv. 2024 Feb 28:2024.02.24.581862. Preprint. [Version 1] doi: 10.1101/2024.02.24.581862 (PMC10925146; doi:10.1101/2024.02.24.581862)
Supplement: Supplement 7 [file media-7.xlsx]

## Sheet: Sheet1
primer designation	Reverse primer Sequence
bc01	CTACACGACGCTCTTCCGATCTACTACACGCAATGAAGTCGCAGGGTTGG
bc02	CTACACGACGCTCTTCCGATCTACTAGTAGCAATGAAGTCGCAGGGTTGG
bc03	CTACACGACGCTCTTCCGATCTAGTGTACGCAATGAAGTCGCAGGGTTGG
bc04	CTACACGACGCTCTTCCGATCTATCACTAGCAATGAAGTCGCAGGGTTGG
bc05	CTACACGACGCTCTTCCGATCTCAGCTGTGCAATGAAGTCGCAGGGTTGG
bc06	CTACACGACGCTCTTCCGATCTCAGTCACGCAATGAAGTCGCAGGGTTGG
bc07	CTACACGACGCTCTTCCGATCTCATGTATGCAATGAAGTCGCAGGGTTGG
bc08	CTACACGACGCTCTTCCGATCTCGTATGTGCAATGAAGTCGCAGGGTTGG
bc10	CTACACGACGCTCTTCCGATCTGAGTCTAGCAATGAAGTCGCAGGGTTGG
