# Supplementary material for: CTAT-LR-fusion: accurate fusion transcript identification from long and short read isoform sequencing at bulk or single cell resolution
Source: bioRxiv. 2024 Feb 28:2024.02.24.581862. Preprint. [Version 1] doi: 10.1101/2024.02.24.581862 (PMC10925146; doi:10.1101/2024.02.24.581862)
Supplement: Supplement 8 [file media-8.xlsx]

## Sheet: Sheet1
Primer	Sequence
A-Fwd_MAS-Seq_PC	AGCTTACTUGTGAAGAUCTACACGACGCTCTTCCGATCT
B-Rev_MAS_Seq	ATAGACAGCUTACAAGUAAGCAGTGGTATCAACGCAGAG
B-Fwd_MAS_Seq	ACTTGTAAGCUGTCTAUCTACACGACGCTCTTCCGATCT
C-Rev_MAS_Seq	ATCGGACCUGACAGAGUAAGCAGTGGTATCAACGCAGAG
C-Fwd_MAS_Seq	ACTCTGUCAGGTCCGAUCTACACGACGCTCTTCCGATCT
D-Rev_MAS_Seq	ATTCUGGAGGAGGAGGUAAGCAGTGGTATCAACGCAGAG
D-Fwd_MAS_Seq	ACCTCCTCCUCCAGAAUCTACACGACGCTCTTCCGATCT
E-Rev_MAS_Seq	ACTAAGTGUGTCCGGTUAAGCAGTGGTATCAACGCAGAG
E-Fwd_MAS_Seq	AACCGGACACACUTAGUCTACACGACGCTCTTCCGATCT
F-Rev_MAS_Seq	ACTGCGAAUTGGACTCUAAGCAGTGGTATCAACGCAGAG
F-Fwd_MAS_Seq	AGAGTCCAAUTCGCAGUCTACACGACGCTCTTCCGATCT
G-Rev_MAS_Seq	ACCGTUAAGCCTTGATUAAGCAGTGGTATCAACGCAGAG
G-Fwd_MAS_Seq	AATCAAGGCUTAACGGUCTACACGACGCTCTTCCGATCT
H-Rev_MAS_Seq	ACGCTAGGAUTCAACAUAAGCAGTGGTATCAACGCAGAG
Q-Rev_MAS_Seq_PC	AUGCACACAGCUACUAAGCAGTGGTATCAACGCAGAG
